# Supplementary material for: Genome-Wide Evolutionary Analysis of Putative Non-Specific Herbicide Resistance Genes and Compilation of Core Promoters between Monocots and Dicots
Source: Genes (Basel). 2022 Jun 29;13(7):1171. doi: 10.3390/genes13071171 (PMC9316059; doi:10.3390/genes13071171)
Supplement: Supplementary file 1 [file genes-13-01171-s001.zip]

Archive with 11 entries (11 files):
- Supplementary file S1.xlsx
- Supplementary file S2.xlsx
- Supplementary file S3.xlsx
- Supplementary file S4.xlsx
- Supplementary file S5.pdf
- Supplementary file S6.pdf
- Supplementary file S7.pdf
- Supplementary file S8.pdf
- Table S1.pdf
- Table S2.pdf
- Table S3.pdf
