# Supplementary material for: Genome-Wide Evolutionary Analysis of Putative Non-Specific Herbicide Resistance Genes and Compilation of Core Promoters between Monocots and Dicots
Source: Genes (Basel). 2022 Jun 29;13(7):1171. doi: 10.3390/genes13071171 (PMC9316059; doi:10.3390/genes13071171)
Supplement: Supplementary file 1 [file genes-13-01171-s001.zip › Supplementary file S1.xlsx]

## Sheet: Total
TF ID	No. of sequence	Matrix name	Matrix sequence	TF family	Description
TF_motif_seq_0237	528		GAT	GATA; tify
TF_motif_seq_0249	528	ABRELATERD1			ABRE-like sequence (from -199 to -195) required foretiolation-induced expression of erd1 (early responsive to dehydration) in Arabidopsis;
TF_motif_seq_0254	528		ATCTA	AP2; ERF
TF_motif_seq_0256	528	IDE1 element	CATGC	B3
TF_motif_seq_0257	528	CCAATBOX1		NF-YB	Common sequence found in the 5'-non-coding regions of eukaryoticgenes; "CCAAT box" found in the promoter of heat shock protein genes; Located immediately upstream from the most distal HSE of the promoter; "CCAAT box" act cooperatively with HSEs to increase the hs promoter activity;
TF_motif_seq_0261	528	SURECOREATSULTR11	GAGAC		Core of sulfur-responsive element (SURE) found in the promoter ofSULTR1;1 high-affinity sulfate transporter gene in Arabidopsis; SURE contains auxin response factor (ARF) binding sequence (GAGACA)(see S000270 ARF:TGTCTC; its complementary seq is GAGACA), and this core sequence is a part of it; this core seq is involved in -S response; Beware of other SURE (sucrose responsive element) !!;
TF_motif_seq_0262	528	IBOXCORE	GATAA		I box; "I-box"; Conserved sequence upstream of light-regulatedgenes; Conserved sequence upstream of light-regulated genes of both monocots and dicots; See IBOX (S000124);
TF_motif_seq_0267	528		GTTAC	Trihelix
TF_motif_seq_0269	528	TAAAGSTKST1	TAAAG		TAAAG motif found in promoter of Solanum tuberosum (S.t.) KST1gene; Target site for trans-acting StDof1 protein controlling guard cell-specific gene expression; KST1 gene encodes a K+ influx channel of guard cells; See S000265;
TF_motif_seq_0271	528	ASF1MOTIFCAMV	TGACG		ASF-1 binding site in CaMV 35S promoter; ASF-1 binds to twoTGACG motifs; See S000023 (AS1); Found in HBP-1 binding site of wheat histone H3 gene; TGACG motifs are found in many promoters and are involved in transcriptional activation of several genes by auxin and/or salicylic acid; May be relevant to light regulation; Binding site of tobacco TGA1a; TGA1a and b show homology to CREB; TGA6 is a new…
TF_motif_seq_0272	528	WBOXHVISO1	TGACT		SUSIBA2 bind to W-box element in barley iso1 (encodingisoamylase1) promoter;
TF_motif_seq_0274	528	BIHD1OS	TGTCA		Binding site of OsBIHD1, a rice BELL homeodomain transcriptionfactor;
TF_motif_seq_0275	528	WBOXATNPR1	TTGAC		W-box found in promoter of Arabidopsis thaliana (A.t.) NPR1gene; Located between +70 and +79 in tandem; They were recognized specifically by salicylic acid (SA)-induced WRKY DNA binding proteins; See S000142 (SQ=TTGACC); See S000310 (SQ=TTTGACY); A cluster of WRKY binding sites act as negative regulatory elements for the inducible expression of AtWRKY18 (Chena and Chen, 2002); See also S000142;
TF_motif_seq_0238	527	DOFCOREZM			Core site required for binding of Dof proteins in maize (Z.m.);Dof proteins are DNA binding proteins, with presumably only one zinc finger, and are unique to plants; Four cDNAs encoding Dof proteins, Dof1, Dof2, Dof3 and PBF, have been isolated from maize; PBF is an endosperm specific Dof protein that binds to prolamin box; Maize Dof1 enhances transcription from the promoters of both cytosolic or…
TF_motif_seq_0239	527		AA[AG]G	Dof	5'-AA[AG]G-3' consensus core sequence (A flanking TGT sequence contributes to the specificity of binding)
TF_motif_seq_0242	527	CAATBOX1			CAAT promoter consensus sequence found in legA gene of pea;
TF_motif_seq_0245	527	GTGANTG10	GTGA		GTGA motif found in the promoter of the tobacco (N.t.) latepollen gene g10 which shows homology to pectate lyase and is the putative homologue of the tomato gene lat56; Located between -96 and -93; See S000280;
TF_motif_seq_0247	527	CACTFTPPCA1			Tetranucleotide (CACT) is a key component of Mem1 (mesophyllexpression module 1) found in the cis-regulatory element in the distal region of the phosphoenolpyruvate carboxylase (ppcA1) of the C4 dicot F. trinervia; Y=T/C;
TF_motif_seq_0248	527	MYBCOREATCYCB1			Myb core in the 18 bp sequence which is able to activatereporter gene without leading to M-phase-specific expression, found in the promoter of Arabidopsis thaliana cyclin B1:1 gene; the 18 bp sequence share homology with a sequence found in the N. sylvestris cyclin B1 promoter (Trehin et al., 1999; see S000283):
TF_motif_seq_0263	527	SORLIP1AT	GCCAC		one of "Sequences Over-Represented in Light-Induced Promoters(SORLIPs) in Arabidopsis; Computationally identified phyA-induced motifs; SORLIP 1 is most over-represented, and most statistically singnificant; See also S000483, S000484, S000485, S000486 (all SORLIPs), and also S000487, S000488, S000489, S000490 (all SORLREPs); Over-represented in light-induced cotyledon and root common genes and roo…
TF_motif_seq_0264	527	MYBST1	GGATA		Core motif of MybSt1 (a potato MYB homolog) binding site; MybSt1cDNA clone was isolated by using CaMV 35S promoter domain A as a probe (Baranowskij et al. 1994); The Myb motif of the MybSt1 protein is distinct from the plant Myb DNA binding domain described so far;
TF_motif_seq_0266	527		GGNCC	TCP
TF_motif_seq_0241	526		ATTA	ZF-HD
TF_motif_seq_0258	526	LTRECOREATCOR15	CCGAC	Dehydrin	Core of low temperature responsive element (LTRE) of cor15a genein Arabidopsis (A.t.); A portion of repeat-C (C-repeat), TGGCCGAC, which is repeated twice in cor15a promoter (Baker et al., 1994); ABA responsiveness; Involved in cold induction of BN115 gene from winter Brassica napus; LTRE; See S000157, S000152; Light signaling mediated by phytochrome is necessary for cold- or drought- induced gen…
TF_motif_seq_0268	526	ARR1AT	NGATT		ARR1-binding element found in Arabidopsis; ARR1 is a responseregulator; N=G/A/C/T; AGATT is found in the promoter of rice non-symbiotic haemoglobin-2 (NSHB) gene (Ross et al., 2004);
TF_motif_seq_0321	526	GT1CONSENSUS	GRWAAW		Consensus GT-1 binding site in many light-regulated genes, e.g.,RBCS from many species, PHYA from oat and rice, spinach RCA and PETA, and bean CHS15; R=A/G; W=A/T; For a compilation of related GT elements and factors, see Villain et al. (1996); GT-1 can stabilize the TFIIA-TBP-DNA (TATA box) complex; The activation mechanism of GT-1 may be achieved through direct interaction between TFIIA and GT-…
TF_motif_seq_0246	525	WRKY71OS		Homeodomain; TALE	A core of TGAC-containing W-box of, e.g., Amy32b promoter;Binding site of rice WRKY71, a transcriptional repressor of the gibberellin signaling pathway; Parsley WRKY proteins bind specifically to TGAC-containing W box elements within the Pathogenesis-Related Class10 (PR-10) genes (Eulgem et al., 1999); See S000390 (TTGAC), S000442 (TGACT);
TF_motif_seq_0259	524	CGACGOSAMY3	CGACG		CGACG element found in the GC-rich regions of the rice (O.s.)Amy3D and Amy3E amylase genes, but not in Amy3E gene; May function as a coupling element for the G box element;
TF_motif_seq_0407	522	SP8BFIBSP8AIB	ACTGTGTA		One of SPBF binding site (SP8a); Found at -155 of gSPO-A1(sporamin) gene, and also at -880 of gB-Amy (beta-amylase) gene in sweet potato (I.b.); SP8BF recognizes both SP8a and SP8b sequences; See also SP8BFIBSP8BIB (S000184); SP8BF activity is also found in tobacco; "SP8a" found in the 5' upstream region of three differnt genes coding for sporamin and beta-amylase; Binding site of SPF1; SPF1 also…
TF_motif_seq_0243	521	GATABOX	GATA		GATA box; GATA motif in CaMV 35S promoter; Binding with ASF-2;Three GATA box repeats were found in the promoter of Petunia (P.h.) chlorophyll a/b binding protein, Cab22 gene; Required for high level, light regulated, and tissue specific expression; Conserved in the promoter of all LHCII type I Cab genes;
TF_motif_seq_0265	520	SORLIP2AT	GGGCC		one of "Sequences Over-Represented in Light-Induced Promoters(SORLIPs) in Arabidopsis; Computationally identified phyA-induced motifs; See also S000482, S000484, S000485, S000486 (all SORLIPs), and also S000487, S000488, S000489, S000490 (all SORLREPs);
TF_motif_seq_0250	519	POLLEN1LELAT52	AGAAA		One of two co-dependent regulatory elements responsible forpollen specific activation of tomato (L.e.) lat52 gene; Found at -72 to -68 region; See S000246 (POLLEN2LELAT52); AGAAA and TCCACCATA (S000246) are required for pollen specific expression; Also found in the promoter of tomato endo-beta-mannanase gene (LeMAN5) gene (Filichkin et al. 2004);
TF_motif_seq_0410	517	ZDNAFORMINGATCAB1	ATACGTGT		Z-DNA-forming sequence found in the Arabidopsis (A.t.)chlorophyll a/b binding protein gene (cab1) promoter; Involved in light-dependent developmental expression of the gene; "Z-box"; Activation of Z-box containing promoters is regulated by downstream regulatory components, COP1 and HY5; phyB and CRY1 photoreceptors act redundantly to induce Z-box containing promoters in white light;
TF_motif_seq_0449	516	AUXRETGA1GMGH3	TGACGTAA		TGA-box #1 in putative auxin-resonsive element (AUXRE) ofsoybean (G.m.) GH3 promoter; Strong binding site for proteins in plant nuclear extracts;
TF_motif_seq_0508	515		TNCGTACAA	SBP
TF_motif_seq_0252	514		[AG]GATT	Myb/SANT; MYB; ARR-B
TF_motif_seq_0280	512	ACGTTBOX	AACGTT		T-box according to the nomenclature of ACGT elements by Fosteret al. (FASEB J 8:192-200 (1994)); One of ACGT elements; See also ACGTABOX (S000130), ACGTCBOX (S000131), and CACGTGMOTIF (S000042);
TF_motif_seq_0302	512	EBOXBNNAPA	CANNTG	bHLH	E-box of napA storage-protein gene of Brassica napus (B.n.); SeeS000042 (CACGTGMOTIF); see S000407 (Myc consensus: CANNTG); This sequence is also known as RRE (R response element)(Hartmann et al., 2005); MYC recognition site found in the promoters of thedehydration-responsive gene rd22 and many other genes in Arabidopsis; Binding site of ATMYC2 (previously known as rd22BP1); see S000144 (E-box; C…
TF_motif_seq_0327	511	ACGTABOX	TACGTA		A-box according to the nomenclature of ACGT elements by Fosteret al. (FASEB J 8:192-200 (1994)); One of ACGT elements; Found in ocs gene; RITA-1 binding site (Izawa et al. 1994); "G motif" by Toyofuku et al. (1998); G motif and TATCCAY motif (a GATA motif as its antisense sequence; see S000256) are responsible for sugar repression (Toyofuku et al. 1998); See S000346;
TF_motif_seq_0434	509	P1BS	GNATATNC		PHR1-binding sequence found in the upstream regions of phosphatestarvation responsive genes from several plant species; phr1 (phosphate starvation response 1) gene codes for PHR1 protein related to PSR1 gene in C. reinhardtii;
TF_motif_seq_0283	505	POLASIG3	AATAAT		Plant polyA signal; Consensus sequence for plantpolyadenylation signal;

## Sheet: Monocot
TF ID	No. of Sequence	Matrix name	Matrix sequence	TF family	Description
TF_motif_seq_0237	290		GAT	GATA; tify
TF_motif_seq_0238	290	DOFCOREZM	AAAG		Core site required for binding of Dof proteins in maize (Z.m.);Dof proteins are DNA binding proteins, with presumably only one zinc finger, and are unique to plants; Four cDNAs encoding Dof proteins, Dof1, Dof2, Dof3 and PBF, have been isolated from maize; PBF is an endosperm specific Dof protein that binds to prolamin box; Maize Dof1 enhances transcription from the promoters of both cytosolic or…
TF_motif_seq_0239	290	5'-AA[AG]G-3'	AA[AG]G	Dof	consensus core sequence (A flanking TGT sequence contributes to the specificity of binding)
TF_motif_seq_0245	290	GTGANTG10	GTGA		GTGA motif found in the promoter of the tobacco (N.t.) latepollen gene g10 which shows homology to pectate lyase and is the putative homologue of the tomato gene lat56; Located between -96 and -93; See S000280;
TF_motif_seq_0246	290	WRKY71OS	TGAC		A core of TGAC-containing W-box of, e.g., Amy32b promoter;Binding site of rice WRKY71, a transcriptional repressor of the gibberellin signaling pathway; Parsley WRKY proteins bind specifically to TGAC-containing W box elements within the Pathogenesis-Related Class10 (PR-10) genes (Eulgem et al., 1999); See S000390 (TTGAC), S000442 (TGACT);
TF_motif_seq_0247	290	CACTFTPPCA1	YACT		Tetranucleotide (CACT) is a key component of Mem1 (mesophyllexpression module 1) found in the cis-regulatory element in the distal region of the phosphoenolpyruvate carboxylase (ppcA1) of the C4 dicot F. trinervia; Y=T/C;
TF_motif_seq_0248	290	MYBCOREATCYCB1	AACGG		Myb core in the 18 bp sequence which is able to activatereporter gene without leading to M-phase-specific expression, found in the promoter of Arabidopsis thaliana cyclin B1:1 gene; the 18 bp sequence share homology with a sequence found in the N. sylvestris cyclin B1 promoter (Trehin et al., 1999; see S000283):
TF_motif_seq_0249	290	ABRELATERD1	ACGTG		ABRE-like sequence (from -199 to -195) required foretiolation-induced expression of erd1 (early responsive to dehydration) in Arabidopsis;
TF_motif_seq_0254	290		ATCTA	AP2; ERF
TF_motif_seq_0256	290	IDE1 element	CATGC	B3
TF_motif_seq_0257	290	CCAATBOX1	CCAAT	NF-YB	Common sequence found in the 5'-non-coding regions of eukaryoticgenes; "CCAAT box" found in the promoter of heat shock protein genes; Located immediately upstream from the most distal HSE of the promoter; "CCAAT box" act cooperatively with HSEs to increase the hs promoter activity;
TF_motif_seq_0258	290	LTRECOREATCOR15	CCGAC		Core of low temperature responsive element (LTRE) of cor15a genein Arabidopsis (A.t.); A portion of repeat-C (C-repeat), TGGCCGAC, which is repeated twice in cor15a promoter (Baker et al., 1994); ABA responsiveness; Involved in cold induction of BN115 gene from winter Brassica napus; LTRE; See S000157, S000152; Light signaling mediated by phytochrome is necessary for cold- or drought- induced gen…
TF_motif_seq_0259	290	CGACGOSAMY3	CGACG		CGACG element found in the GC-rich regions of the rice (O.s.)Amy3D and Amy3E amylase genes, but not in Amy3E gene; May function as a coupling element for the G box element;
TF_motif_seq_0261	290	SURECOREATSULTR11	GAGAC		Core of sulfur-responsive element (SURE) found in the promoter ofSULTR1;1 high-affinity sulfate transporter gene in Arabidopsis; SURE contains auxin response factor (ARF) binding sequence (GAGACA)(see S000270 ARF:TGTCTC; its complementary seq is GAGACA), and this core sequence is a part of it; this core seq is involved in -S response; Beware of other SURE (sucrose responsive element) !!;
TF_motif_seq_0262	290	IBOXCORE	GATAA		I box; "I-box"; Conserved sequence upstream of light-regulatedgenes; Conserved sequence upstream of light-regulated genes of both monocots and dicots; See IBOX (S000124);
TF_motif_seq_0263	290	SORLIP1AT	GCCAC		one of "Sequences Over-Represented in Light-Induced Promoters(SORLIPs) in Arabidopsis; Computationally identified phyA-induced motifs; SORLIP 1 is most over-represented, and most statistically singnificant; See also S000483, S000484, S000485, S000486 (all SORLIPs), and also S000487, S000488, S000489, S000490 (all SORLREPs); Over-represented in light-induced cotyledon and root common genes and roo…
TF_motif_seq_0264	290	MYBST1	GGATA		Core motif of MybSt1 (a potato MYB homolog) binding site; MybSt1cDNA clone was isolated by using CaMV 35S promoter domain A as a probe (Baranowskij et al. 1994); The Myb motif of the MybSt1 protein is distinct from the plant Myb DNA binding domain described so far;
TF_motif_seq_0265	290	SORLIP2AT	GGGCC		one of "Sequences Over-Represented in Light-Induced Promoters(SORLIPs) in Arabidopsis; Computationally identified phyA-induced motifs; See also S000482, S000484, S000485, S000486 (all SORLIPs), and also S000487, S000488, S000489, S000490 (all SORLREPs);
TF_motif_seq_0266	290		GGNCC	TCP
TF_motif_seq_0267	290		GTTAC	Trihelix
TF_motif_seq_0269	290	TAAAGSTKST1	TAAAG		TAAAG motif found in promoter of Solanum tuberosum (S.t.) KST1gene; Target site for trans-acting StDof1 protein controlling guard cell-specific gene expression; KST1 gene encodes a K+ influx channel of guard cells; See S000265;
TF_motif_seq_0271	290	ASF1MOTIFCAMV	TGACG		ASF-1 binding site in CaMV 35S promoter; ASF-1 binds to twoTGACG motifs; See S000023 (AS1); Found in HBP-1 binding site of wheat histone H3 gene; TGACG motifs are found in many promoters and are involved in transcriptional activation of several genes by auxin and/or salicylic acid; May be relevant to light regulation; Binding site of tobacco TGA1a; TGA1a and b show homology to CREB; TGA6 is a new…
TF_motif_seq_0272	290	WBOXHVISO1	TGACT		SUSIBA2 bind to W-box element in barley iso1 (encodingisoamylase1) promoter;
TF_motif_seq_0274	290	BIHD1OS	TGTCA		Binding site of OsBIHD1, a rice BELL homeodomain transcriptionfactor;
TF_motif_seq_0275	290	WBOXATNPR1	TTGAC		W-box found in promoter of Arabidopsis thaliana (A.t.) NPR1gene; Located between +70 and +79 in tandem; They were recognized specifically by salicylic acid (SA)-induced WRKY DNA binding proteins; See S000142 (SQ=TTGACC); See S000310 (SQ=TTTGACY); A cluster of WRKY binding sites act as negative regulatory elements for the inducible expression of AtWRKY18 (Chena and Chen, 2002); See also S000142;
TF_motif_seq_0242	289	CAATBOX1	CAAT		CAAT promoter consensus sequence found in legA gene of pea;
TF_motif_seq_0268	289	ARR1AT	NGATT		ARR1-binding element found in Arabidopsis; ARR1 is a responseregulator; N=G/A/C/T; AGATT is found in the promoter of rice non-symbiotic haemoglobin-2 (NSHB) gene (Ross et al., 2004);
TF_motif_seq_0321	289	GT1CONSENSUS	GRWAAW		Consensus GT-1 binding site in many light-regulated genes, e.g.,RBCS from many species, PHYA from oat and rice, spinach RCA and PETA, and bean CHS15; R=A/G; W=A/T; For a compilation of related GT elements and factors, see Villain et al. (1996); GT-1 can stabilize the TFIIA-TBP-DNA (TATA box) complex; The activation mechanism of GT-1 may be achieved through direct interaction between TFIIA and GT-…
TF_motif_seq_0241	288		ATTA	ZF-HD
TF_motif_seq_0410	287	ZDNAFORMINGATCAB1	ATACGTGT	bHLH	Z-DNA-forming sequence found in the Arabidopsis (A.t.)chlorophyll a/b binding protein gene (cab1) promoter; Involved in light-dependent developmental expression of the gene; "Z-box"; Activation of Z-box containing promoters is regulated by downstream regulatory components, COP1 and HY5; phyB and CRY1 photoreceptors act redundantly to induce Z-box containing promoters in white light;
TF_motif_seq_0407	286	SP8BFIBSP8AIB	ACTGTGTA		One of SPBF binding site (SP8a); Found at -155 of gSPO-A1(sporamin) gene, and also at -880 of gB-Amy (beta-amylase) gene in sweet potato (I.b.); SP8BF recognizes both SP8a and SP8b sequences; See also SP8BFIBSP8BIB (S000184); SP8BF activity is also found in tobacco; "SP8a" found in the 5' upstream region of three differnt genes coding for sporamin and beta-amylase; Binding site of SPF1; SPF1 also…
TF_motif_seq_0243	285	GATABOX	GATA	GATA; tify	GATA box; GATA motif in CaMV 35S promoter; Binding with ASF-2;Three GATA box repeats were found in the promoter of Petunia (P.h.) chlorophyll a/b binding protein, Cab22 gene; Required for high level, light regulated, and tissue specific expression; Conserved in the promoter of all LHCII type I Cab genes;
TF_motif_seq_0250	285	POLLEN1LELAT52	AGAAA		One of two co-dependent regulatory elements responsible forpollen specific activation of tomato (L.e.) lat52 gene; Found at -72 to -68 region; See S000246 (POLLEN2LELAT52); AGAAA and TCCACCATA (S000246) are required for pollen specific expression; Also found in the promoter of tomato endo-beta-mannanase gene (LeMAN5) gene (Filichkin et al. 2004);
TF_motif_seq_0508	285		TNCGTACAA	SBP
TF_motif_seq_0302	283	EBOXBNNAPA	CANNTG	bHLH	E-box of napA storage-protein gene of Brassica napus (B.n.); SeeS000042 (CACGTGMOTIF); see S000407 (Myc consensus: CANNTG); This sequence is also known as RRE (R response element)(Hartmann et al., 2005); MYC recognition site found in the promoters of thedehydration-responsive gene rd22 and many other genes in Arabidopsis; Binding site of ATMYC2 (previously known as rd22BP1); see S000144 (E-box; C…
TF_motif_seq_0449	283	AUXRETGA1GMGH3	TGACGTAA		TGA-box #1 in putative auxin-resonsive element (AUXRE) ofsoybean (G.m.) GH3 promoter; Strong binding site for proteins in plant nuclear extracts;
TF_motif_seq_0300	282	CACGTGMOTIF	CACGTG		CACGTG motif; "G-box"; Binding site of Arabidopsis GBF4; C.roseus G-box binding factor 1 (CrGBF1) and 1 (CrGBF2) can act as transcriptional repressors of the Str promoter via direct interaction with the G-box; See S000345; Essential for expression of beta-phaseolin gene during embryogenesis in bean, tobacco, Arabidopsis; Tomato Pti4 (ERF) regulates defense-related gene expression via GCC box and …
TFmatrixID_0193	281			bZIP
TF_motif_seq_0148	281	HBOXCONSENSUSPVCHS	CCTACCNNNNNNNCT		H-box; Consensus sequence of H-boxes found in Phaseolus vulgaris chs15 gene promoter; Essential for both light regulation and elicitor induction; Similar sequence was found in tobacco Tnt1 retrotransposon promoter (LTR); Tnt1 is induced by wounding and by abiotic stress; "KAP-2" binds to the H-box and stimulates transcription from a promoter harboring the H-box; "KAP-2" shares sequence similarity…
TF_motif_seq_0252	281		[AG]GATT	Myb/SANT; MYB; ARR-B
TF_motif_seq_0327	281	ACGTABOX	TACGTA		A-box according to the nomenclature of ACGT elements by Fosteret al. (FASEB J 8:192-200 (1994)); One of ACGT elements; Found in ocs gene; RITA-1 binding site (Izawa et al. 1994); "G motif" by Toyofuku et al. (1998); G motif and TATCCAY motif (a GATA motif as its antisense sequence; see S000256) are responsible for sugar repression (Toyofuku et al. 1998); See S000346;
TF_motif_seq_0432	278	GGTCCCATGMSAUR	GGTCCCAT		Sequence found in NDE element in Soybean (G.m.) SAUR (SmallAuxin-Up RNA) 15A gene promoter; Involved in auxin responsiveness; See S000270, S000359;
TF_motif_seq_0434	278	P1BS	GNATATNC		PHR1-binding sequence found in the upstream regions of phosphatestarvation responsive genes from several plant species; phr1 (phosphate starvation response 1) gene codes for PHR1 protein related to PSR1 gene in C. reinhardtii;
TF_motif_seq_0280	277	ACGTTBOX	AACGTT		T-box according to the nomenclature of ACGT elements by Fosteret al. (FASEB J 8:192-200 (1994)); One of ACGT elements; See also ACGTABOX (S000130), ACGTCBOX (S000131), and CACGTGMOTIF (S000042);
TF_motif_seq_0413	275	PE2FNTRNR1A	ATTCGCGC		pE2F (proximal E2F elemen) at -143bp of tobacco (N.t.) RNR1apromoter; E2F factors involved in gene induction at the G1/S transition of the cell cycle; Important for regulating specific RNR1a (ribonucleotide reductase large subunit) gene expression in response to UV-C irradiation; See S000367;
TF_motif_seq_0003	274	WINPSTPIIIK	AAGCGTAAGT		Binding site of wound-inducible nuclear protein from woundedtomato leaves; Found in the promoter region of a protease inhibitor IIK gene from potato (S.t.);
TFmatrixID_0174	273			bHLH
TF_motif_seq_0429	273	E2F1OSPCNA	GCGGGAAA		re2f-1 found in the promoter of rice PCNA gene; Located between-142 and -135; "te2f-1" found in the promote of Tobacco PCBA gene; Located between -122 and -115; Binding site of OsE2F1 and OsE2F2; Involved in transcriptional activation in actively dividing cells and tissue;
TF_motif_seq_0009	272	LS7ATPR1	ACGTCATAGA		LS7; A positive salicylic acid-inducible element found in theArabidopsis (A.t.) PR-1 gene promoter; Binding site of TGA1; NPR1 increased the binding of TGA2 to the element; NPR1 is essential in activating systemic, inducible plant defense responses; See S000323; TGA6 expressed in roots in young seedlings; TGA2.1 is a direct transcriptional activator; TGA2.2 stabilizes TGA2.1 binding; NOTE: The mo…
TF_motif_seq_0240	272	ACGTATERD1	ACGT		ACGT sequence (from -155 to -152) required for etiolation-inducedexpression of erd1 (early responsive to dehydration) in Arabidopsis;
TF_motif_seq_0244	272	CURECORECR	GTAC	SBP	GTAC is the core of a CuRE (copper-response element) found inCyc6 and Cpx1 genes in Chlamydomonas; Also involved in oxygen-response of these genes;
TF_motif_seq_0425	271	SITEIOSPCNA	CCAGGTGG		Site I of rice (O.s.) PCNA (proliferating cell nuclear antigen)gene; Found at -201 to -194; Resemble G-box; May contribute in part to transcriptional activation;
TF_motif_seq_0270	270	W box	TGAC[CT]	WRKY	a frequently occurring elicitor-responsive cis-acting element
TF_motif_seq_0273	270	WBOXNTERF3	TGACY		W box found in the promoter region of a transcriptionalrepressor ERF3 gene in tobacco; May be involved in activation of ERF3 gene by wounding;(Nishiuchi et al., 2004) Y=C/T; See S000142, S000390, S000442, S000447;
TF_motif_seq_0450	270	PALINDROMICCBOXGM	TGACGTCA		Palindromic C-box in soybean (G.m.); bZIP factors, STGA1 and STFs(STF1 and STF2) found in soybean apical hypocotyl, bind to this sequence;
TF_motif_seq_0322	269	CRTDREHVCBF2	GTCGAC		Preferred sequence for AP2 transcriptional activator HvCBF2 ofbarley; "Core CRT/DRE motif"; HvCBF2 bound to a (G/a)(T/c)CGAC core motif (Xue, 2003); DNA binding is regulated by temperature; This motif was erroneously ID-labeled in PLACEdb as CDTDREHVCBF2, and was corrected on 22 June, 2006;
TF_motif_seq_0283	268	POLASIG3	AATAAT		Plant polyA signal; Consensus sequence for plantpolyadenylation signal;
TF_motif_seq_0431	268	Iib	GGTCCCAC	TCP
TF_motif_seq_0255	265	RAV1AAT	CAACA	AP2; B3; RAV	Binding consensus sequence of Arabidopsis (A.t.) transcriptionfactor, RAV1; RAV1 specifically binds to DNA with bipartite sequence motifs of RAV1-A (CAACA) and RAV1-B (CACCTG); RAV1 protein contain AP2-like and B3-like domains; The AP2-like and B3-like domains recognize the CAACA and CACCTG motifs, respectively; The expression level of RAV1 were relatively high in rosette leaves and roots; See S0…
TF_motif_seq_0303	265	CATATGGMSAUR	CATATG		Sequence found in NDE element in soybean (G.m.) SAUR (SmallAuxin-Up RNA) 15A gene promoter; Involved in auxin responsiveness; See S000359, S000360;
TF_motif_seq_0316	265	ACGTCBOX	GACGTC		C-box according to the nomenclature of ACGT elements by Fosteret al. (FASEB J 8:192-200 (1994)); One of ACGT elements; Factors groups 1, 2 and 3 have affinity for C-box (Izawa et al. J Mol Biol. 230:1131-1144 (1993)); RITA-1 binding site (Izawa et al. 1994);
TF_motif_seq_0343	264	ANAERO1CONSENSUS	AAACAAA		One of 16 motifs found in silico in promoters of 13 anaerobicgenes involved in the fermentative pathway (anaerobic set 1)(Mohanty et al., 2005); Arbitrary named ANAERO1CONSENSUS by the PLACEdb curator; See also S000478, S000479, S000480, S000481;
TF_motif_seq_0253	262	ROOTMOTIFTAPOX1	ATATT		Motif found both in promoters of rolD;
TF_motif_seq_0313	261	MYBCORE	CNGTTR		Binding site for all animal MYB and at least two plant MYBproteins ATMYB1 and ATMYB2, both isolated from Arabidopsis; ATMYB2 is involved in regulation of genes that are responsive to water stress in Arabidopsis; A petunia MYB protein (MYB.Ph3) is involved in regulation of flavonoid biosynthesis (Solano et al. EMBO J 14:1773 (1995)); See S000355;
TF_motif_seq_0341	260	MYB1AT	WAACCA		MYB recognition site found in the promoters of thedehydration-responsive gene rd22 and many other genes in Arabidopsis; W=A/T;
TF_motif_seq_0345	259	QARBNEXTA	AACGTGT		QAR (quantitative activator region) in promoter region ofBrassica napus (B.n.) extA extensin gene;
TF_motif_seq_0458	256	E2FCONSENSUS	WTTSSCSS		E2F consensus sequence of all different E2F-DP-binding motifsthat were experimentally verified in plants (Vandepoele et al., 2005); See also S000417, S000397, S000396, S000367, S000366; W=A/T; S=C/G;
TF_motif_seq_0260	255	OSE2ROOTNODULE	CTCTT		MADS box
TF_motif_seq_0364	255	AMMORESIVDCRNIA1	CGAACTT		Motif (IVD) found in the Chlamydomonas (C.R.) Nia1 gene promoter;Located between -51 and -42; Involved in Nia1 transcription repression;

## Sheet: Dicot
TF ID	No. of sequence	Matrix name	Matrix sequence	TF family	Description
TF_motif_seq_0237	238		GAT	GATA; tify
TF_motif_seq_0241	238		ATTA	ZF-HD
TF_motif_seq_0242	238	CAATBOX1	CAAT		CAAT promoter consensus sequence found in legA gene of pea;
TF_motif_seq_0249	238	ABRELATERD1	ACGTG		ABRE-like sequence (from -199 to -195) required foretiolation-induced expression of erd1 (early responsive to dehydration) in Arabidopsis;
TF_motif_seq_0254	238		ATCTA	AP2; ERF
TF_motif_seq_0256	238	IDE1 element	CATGC	B3
TF_motif_seq_0257	238	CCAATBOX1	CCAAT	NF-YB	Common sequence found in the 5'-non-coding regions of eukaryoticgenes; "CCAAT box" found in the promoter of heat shock protein genes; Located immediately upstream from the most distal HSE of the promoter; "CCAAT box" act cooperatively with HSEs to increase the hs promoter activity;
TF_motif_seq_0261	238	SURECOREATSULTR11	GAGAC		Core of sulfur-responsive element (SURE) found in the promoter ofSULTR1;1 high-affinity sulfate transporter gene in Arabidopsis; SURE contains auxin response factor (ARF) binding sequence (GAGACA)(see S000270 ARF:TGTCTC; its complementary seq is GAGACA), and this core sequence is a part of it; this core seq is involved in -S response; Beware of other SURE (sucrose responsive element)
TF_motif_seq_0262	238	IBOXCORE	GATAA		I box; "I-box"; Conserved sequence upstream of light-regulatedgenes; Conserved sequence upstream of light-regulated genes of both monocots and dicots; See IBOX (S000124);
TF_motif_seq_0267	238		GTTAC	Trihelix
TF_motif_seq_0269	238	TAAAGSTKST1	TAAAG		TAAAG motif found in promoter of Solanum tuberosum (S.t.) KST1gene; Target site for trans-acting StDof1 protein controlling guard cell-specific gene expression; KST1 gene encodes a K+ influx channel of guard cells; See S000265;
TF_motif_seq_0271	238	ASF1MOTIFCAMV	TGACG	bZIP	ASF-1 binding site in CaMV 35S promoter; ASF-1 binds to twoTGACG motifs; See S000023 (AS1); Found in HBP-1 binding site of wheat histone H3 gene; TGACG motifs are found in many promoters and are involved in transcriptional activation of several genes by auxin and/or salicylic acid; May be relevant to light regulation; Binding site of tobacco TGA1a; TGA1a and b show homology to CREB; TGA6 is a new…
TF_motif_seq_0272	238	WBOXHVISO1	TGACT		SUSIBA2 bind to W-box element in barley iso1 (encodingisoamylase1) promoter;
TF_motif_seq_0274	238	BIHD1OS	TGTCA		Binding site of OsBIHD1, a rice BELL homeodomain transcriptionfactor;
TF_motif_seq_0275	238	WBOXATNPR1	TTGAC		W-box found in promoter of Arabidopsis thaliana (A.t.) NPR1gene; Located between +70 and +79 in tandem; They were recognized specifically by salicylic acid (SA)-induced WRKY DNA binding proteins; See S000142 (SQ=TTGACC); See S000310 (SQ=TTTGACY); A cluster of WRKY binding sites act as negative regulatory elements for the inducible expression of AtWRKY18 (Chena and Chen, 2002); See also S000142;
TF_motif_seq_0238	237	DOFCOREZM	AAAG		Core site required for binding of Dof proteins in maize (Z.m.);Dof proteins are DNA binding proteins, with presumably only one zinc finger, and are unique to plants; Four cDNAs encoding Dof proteins, Dof1, Dof2, Dof3 and PBF, have been isolated from maize; PBF is an endosperm specific Dof protein that binds to prolamin box; Maize Dof1 enhances transcription from the promoters of both cytosolic or…
TF_motif_seq_0239	237	5'-AA[AG]G-3'	AA[AG]G		consensus core sequence (A flanking TGT sequence contributes to the specificity of binding
TF_motif_seq_0245	237	GTGANTG10	GTGA		GTGA motif found in the promoter of the tobacco (N.t.) latepollen gene g10 which shows homology to pectate lyase and is the putative homologue of the tomato gene lat56; Located between -96 and -93; See S000280;
TF_motif_seq_0247	237	CACTFTPPCA1	YACT		Tetranucleotide (CACT) is a key component of Mem1 (mesophyllexpression module 1) found in the cis-regulatory element in the distal region of the phosphoenolpyruvate carboxylase (ppcA1) of the C4 dicot F. trinervia; Y=T/C;
TF_motif_seq_0248	237	MYBCOREATCYCB1	AACGG		Myb core in the 18 bp sequence which is able to activatereporter gene without leading to M-phase-specific expression, found in the promoter of Arabidopsis thaliana cyclin B1:1 gene; the 18 bp sequence share homology with a sequence found in the N. sylvestris cyclin B1 promoter (Trehin et al., 1999; see S000283):
TF_motif_seq_0263	237	SORLIP1AT	GCCAC		one of "Sequences Over-Represented in Light-Induced Promoters(SORLIPs) in Arabidopsis; Computationally identified phyA-induced motifs; SORLIP 1 is most over-represented, and most statistically singnificant; See also S000483, S000484, S000485, S000486 (all SORLIPs), and also S000487, S000488, S000489, S000490 (all SORLREPs); Over-represented in light-induced cotyledon and root common genes and roo…
TF_motif_seq_0264	237	MYBST1	GGATA		Core motif of MybSt1 (a potato MYB homolog) binding site; MybSt1cDNA clone was isolated by using CaMV 35S promoter domain A as a probe (Baranowskij et al. 1994); The Myb motif of the MybSt1 protein is distinct from the plant Myb DNA binding domain described so far;
TF_motif_seq_0266	237		GGNCC	TCP
TF_motif_seq_0268	237	ARR1AT	ARR1AT		ARR1-binding element found in Arabidopsis; ARR1 is a responseregulator; N=G/A/C/T; AGATT is found in the promoter of rice non-symbiotic haemoglobin-2 (NSHB) gene (Ross et al., 2004);
TF_motif_seq_0283	237	POLASIG3	AATAAT		Plant polyA signal; Consensus sequence for plantpolyadenylation signal;
TF_motif_seq_0321	237	GT1CONSENSUS	GRWAAW		Consensus GT-1 binding site in many light-regulated genes, e.g.,RBCS from many species, PHYA from oat and rice, spinach RCA and PETA, and bean CHS15; R=A/G; W=A/T; For a compilation of related GT elements and factors, see Villain et al. (1996); GT-1 can stabilize the TFIIA-TBP-DNA (TATA box) complex; The activation mechanism of GT-1 may be achieved through direct interaction between TFIIA and GT-…
TF_motif_seq_0243	236	GATABOX	GATA		GATA box; GATA motif in CaMV 35S promoter; Binding with ASF-2;Three GATA box repeats were found in the promoter of Petunia (P.h.) chlorophyll a/b binding protein, Cab22 gene; Required for high level, light regulated, and tissue specific expression; Conserved in the promoter of all LHCII type I Cab genes;
TF_motif_seq_0253	236	ROOTMOTIFTAPOX1	ATATT		Motif found both in promoters of rolD;
TF_motif_seq_0258	236	LTRECOREATCOR15	CCGAC		Core of low temperature responsive element (LTRE) of cor15a genein Arabidopsis (A.t.); A portion of repeat-C (C-repeat), TGGCCGAC, which is repeated twice in cor15a promoter (Baker et al., 1994); ABA responsiveness; Involved in cold induction of BN115 gene from winter Brassica napus; LTRE; See S000157, S000152; Light signaling mediated by phytochrome is necessary for cold- or drought- induced gen…
TF_motif_seq_0407	236	SP8BFIBSP8AIB	ACTGTGTA		One of SPBF binding site (SP8a); Found at -155 of gSPO-A1(sporamin) gene, and also at -880 of gB-Amy (beta-amylase) gene in sweet potato (I.b.); SP8BF recognizes both SP8a and SP8b sequences; See also SP8BFIBSP8BIB (S000184); SP8BF activity is also found in tobacco; "SP8a" found in the 5' upstream region of three differnt genes coding for sporamin and beta-amylase; Binding site of SPF1; SPF1 also…
TFmatrixID_0143	235			AT-Hook
TF_motif_seq_0246	235	WRKY71OS	TGAC	Homeodomain; TALE	A core of TGAC-containing W-box of, e.g., Amy32b promoter;Binding site of rice WRKY71, a transcriptional repressor of the gibberellin signaling pathway; Parsley WRKY proteins bind specifically to TGAC-containing W box elements within the Pathogenesis-Related Class10 (PR-10) genes (Eulgem et al., 1999); See S000390 (TTGAC), S000442 (TGACT);
TF_motif_seq_0280	235	ACGTTBOX	AACGTT		T-box according to the nomenclature of ACGT elements by Fosteret al. (FASEB J 8:192-200 (1994)); One of ACGT elements; See also ACGTABOX (S000130), ACGTCBOX (S000131), and CACGTGMOTIF (S000042);
TF_motif_seq_0250	234	POLLEN1LELAT52	AGAAA		One of two co-dependent regulatory elements responsible forpollen specific activation of tomato (L.e.) lat52 gene; Found at -72 to -68 region; See S000246 (POLLEN2LELAT52); AGAAA and TCCACCATA (S000246) are required for pollen specific expression; Also found in the promoter of tomato endo-beta-mannanase gene (LeMAN5) gene (Filichkin et al. 2004);
TF_motif_seq_0259	234	CGACGOSAMY3	CGACG		CGACG element found in the GC-rich regions of the rice (O.s.)Amy3D and Amy3E amylase genes, but not in Amy3E gene; May function as a coupling element for the G box element;
TF_motif_seq_0252	233		[AG]GATT		Myb/SANT; MYB; ARR-B
TF_motif_seq_0449	233	AUXRETGA1GMGH3	TGACGTAA		TGA-box #1 in putative auxin-resonsive element (AUXRE) ofsoybean (G.m.) GH3 promoter; Strong binding site for proteins in plant nuclear extracts;
TFmatrixID_0131	232			AT-Hook
TF_motif_seq_0337	232	TATABOX5	TTATTT		TATA box; TATA box found in the 5'upstream region of pea (Pisumsativum) glutamine synthetase gene; a functional TATA element by in vivo analysis;
TF_motif_seq_0347	232	POLASIG2	AATTAAA		PolyA signal; poly A signal found in rice alpha-amylase; -10 to-30 in the case of animal genes. AATAAA; AATAAT; AATTAAA; AATAAG;
TF_motif_seq_0383	231	TATABOX2	TATAAAT		TATA box; TATA box found in the 5'upstream region of pea legAgene; sporamin A of sweet potato; TATA box found in beta-phaseolin promoter (Grace et al.); sequence and spacing of TATA box elements are critical for accurate initiation (Grace et al.);
TF_motif_seq_0389	231	TATABOXOSPAL	TATTTAA		Binding site for OsTBP2, found in the promoter of rice pal geneencoding phenylalanine ammonia-lyase; OsTFIIB stimulated the DNA binding and bending activities of OsTBP2 and synergistically enhanced OsTBP2-mediated transcription from the pal promoter;
TF_motif_seq_0434	231	P1BS	GNATATNC		PHR1-binding sequence found in the upstream regions of phosphatestarvation responsive genes from several plant species; phr1 (phosphate starvation response 1) gene codes for PHR1 protein related to PSR1 gene in C. reinhardtii;
TF_motif_seq_0265	230	SORLIP2AT	GGGCC		one of "Sequences Over-Represented in Light-Induced Promoters(SORLIPs) in Arabidopsis; Computationally identified phyA-induced motifs; See also S000482, S000484, S000485, S000486 (all SORLIPs), and also S000487, S000488, S000489, S000490 (all SORLREPs);
TF_motif_seq_0327	230	ACGTABOX	TACGTA		A-box according to the nomenclature of ACGT elements by Fosteret al. (FASEB J 8:192-200 (1994)); One of ACGT elements; Found in ocs gene; RITA-1 binding site (Izawa et al. 1994); "G motif" by Toyofuku et al. (1998); G motif and TATCCAY motif (a GATA motif as its antisense sequence; see S000256) are responsible for sugar repression (Toyofuku et al. 1998); See S000346;
TF_motif_seq_0410	230	ZDNAFORMINGATCAB1	ATACGTGT		Z-DNA-forming sequence found in the Arabidopsis (A.t.)chlorophyll a/b binding protein gene (cab1) promoter; Involved in light-dependent developmental expression of the gene; "Z-box"; Activation of Z-box containing promoters is regulated by downstream regulatory components, COP1 and HY5; phyB and CRY1 photoreceptors act redundantly to induce Z-box containing promoters in white light;
TF_motif_seq_0508	230		TNCGTACAA	SBP
TF_motif_seq_0282	229	POLASIG1	AATAAA		PolyA signal; poly A signal found in legA gene of pea, ricealpha-amylase; -10 to -30 in the case of animal genes. Near upstream elements (NUE) in Arabidopsis (Loke et al. 2005);
TF_motif_seq_0302	229	EBOXBNNAPA	CANNTG	bHLH	E-box of napA storage-protein gene of Brassica napus (B.n.); SeeS000042 (CACGTGMOTIF); see S000407 (Myc consensus: CANNTG); This sequence is also known as RRE (R response element)(Hartmann et al., 2005); MYC recognition site found in the promoters of thedehydration-responsive gene rd22 and many other genes in Arabidopsis; Binding site of ATMYC2 (previously known as rd22BP1); see S000144 (E-box; C…
TF_motif_seq_0388	229	TATABOX3	TATTAAT		TATA box; TATA box found in the 5'upstream region of sweetpotato sporamin A gene;
TF_motif_seq_0343	228	ANAERO1CONSENSUS	AAACAAA		One of 16 motifs found in silico in promoters of 13 anaerobicgenes involved in the fermentative pathway (anaerobic set 1)(Mohanty et al., 2005); Arbitrary named ANAERO1CONSENSUS by the PLACEdb curator; See also S000478, S000479, S000480, S000481;
TF_motif_seq_0303	227	CATATGGMSAUR	CATATG		Sequence found in NDE element in soybean (G.m.) SAUR (SmallAuxin-Up RNA) 15A gene promoter; Involved in auxin responsiveness; See S000359, S000360;
TF_motif_seq_0375	225	SEF4MOTIFGM7S	RTTTTTR		SEF4 binding site; Soybean (G.m.) consensus sequence found in5'upstream region (-199) of beta-conglycinin (7S globulin) gene (Gmg17.1); "Binding with SEF4 (soybean embryo factor 4)"; R=A/G;
TF_motif_seq_0399	225	WBBOXPCWRKY1	TTTGACY		WB box; WRKY proteins bind specifically to the DNA sequencemotif (T)(T)TGAC(C/T), which is known as the W box; Found in amylase gene in sweet potato, alpha-Amy2 genes in wheat, barley, and wild oat, PR1 gene in parsley, and a transcription factor gene in Arabidopsis; The motif was initially registered in PLACEdb as TTGACT, and was corrected to TTGACY on 22 June, 2006; Y=C/T;
TF_motif_seq_0270	223	W box		WRKY	a frequently occurring elicitor-responsive cis-acting element
TF_motif_seq_0273	223	WBOXNTERF3	TGACY		W box found in the promoter region of a transcriptionalrepressor ERF3 gene in tobacco; May be involved in activation of ERF3 gene by wounding;(Nishiuchi et al., 2004) Y=C/T; See S000142, S000390, S000442, S000447;
TF_motif_seq_0384	223	TATABOX4	TATATAA		TATA box; TATA box found in the 5'upstream region of sweetpotato sporamin A gene; TATA box found in beta-phaseolin promoter (Grace et al.); sequence and spacing of TATA box elements are critical for accurate initiation (Grace et al.);
TFmatrixID_0148	220			AT-Hook
