# Supplementary material for: Genome-Wide Evolutionary Analysis of Putative Non-Specific Herbicide Resistance Genes and Compilation of Core Promoters between Monocots and Dicots
Source: Genes (Basel). 2022 Jun 29;13(7):1171. doi: 10.3390/genes13071171 (PMC9316059; doi:10.3390/genes13071171)
Supplement: Supplementary file 1 [file genes-13-01171-s001.zip › Supplementary file S2.xlsx]

## Sheet: Total
TF ID	No. of sequence	Matrix name	Matrix sequence	TF family	Description
TF_motif_seq_0237	492		GAT	GATA; tify
TF_motif_seq_0238	492	DOFCOREZM	AAAG		Core site required for binding of Dof proteins in maize (Z.m.);Dof proteins are DNA binding proteins, with presumably only one zinc finger, and are unique to plants; Four cDNAs encoding Dof proteins, Dof1, Dof2, Dof3 and PBF, have been isolated from maize; PBF is an endosperm specific Dof protein that binds to prolamin box; Maize Dof1 enhances transcription from the promoters of both cytosolic or…
TF_motif_seq_0239	492		AA[AG]G	Dof
TF_motif_seq_0242	492	CAATBOX1	CAAT		CAAT promoter consensus sequence found in legA gene of pea;
TF_motif_seq_0247	492	CACTFTPPCA1	YACT		Tetranucleotide (CACT) is a key component of Mem1 (mesophyllexpression module 1) found in the cis-regulatory element in the distal region of the phosphoenolpyruvate carboxylase (ppcA1) of the C4 dicot F. trinervia; Y=T/C;
TF_motif_seq_0248	492	MYBCOREATCYCB1	AACGG		Myb core in the 18 bp sequence which is able to activatereporter gene without leading to M-phase-specific expression, found in the promoter of Arabidopsis thaliana cyclin B1:1 gene; the 18 bp sequence share homology with a sequence found in the N. sylvestris cyclin B1 promoter (Trehin et al., 1999; see S000283):
TF_motif_seq_0249	492	ABRELATERD1	ACGTG		ABRE-like sequence (from -199 to -195) required foretiolation-induced expression of erd1 (early responsive to dehydration) in Arabidopsis;
TF_motif_seq_0254	492		ATCTA	AP2; ERF
TF_motif_seq_0256	492		CATGC	B3
TF_motif_seq_0257	492	CCAATBOX1	CCAAT	NF-YB	Common sequence found in the 5'-non-coding regions of eukaryoticgenes; "CCAAT box" found in the promoter of heat shock protein genes; Located immediately upstream from the most distal HSE of the promoter; "CCAAT box" act cooperatively with HSEs to increase the hs promoter activity;
TF_motif_seq_0258	492	LTRECOREATCOR15	CCGAC		Core of low temperature responsive element (LTRE) of cor15a genein Arabidopsis (A.t.); A portion of repeat-C (C-repeat), TGGCCGAC, which is repeated twice in cor15a promoter (Baker et al., 1994); ABA responsiveness; Involved in cold induction of BN115 gene from winter Brassica napus; LTRE; See S000157, S000152; Light signaling mediated by phytochrome is necessary for cold- or drought- induced gen…
TF_motif_seq_0259	492	CGACGOSAMY3	CGACG		CGACG element found in the GC-rich regions of the rice (O.s.)Amy3D and Amy3E amylase genes, but not in Amy3E gene; May function as a coupling element for the G box element;
TF_motif_seq_0261	492	SURECOREATSULTR11	GAGAC		Core of sulfur-responsive element (SURE) found in the promoter ofSULTR1;1 high-affinity sulfate transporter gene in Arabidopsis; SURE contains auxin response factor (ARF) binding sequence (GAGACA)(see S000270 ARF:TGTCTC; its complementary seq is GAGACA), and this core sequence is a part of it; this core seq is involved in -S response; Beware of other SURE (sucrose responsive element) !!;
TF_motif_seq_0262	492	IBOXCORE	GATAA		I box; "I-box"; Conserved sequence upstream of light-regulatedgenes; Conserved sequence upstream of light-regulated genes of both monocots and dicots; See IBOX (S000124);
TF_motif_seq_0263	492	SORLIP1AT	GCCAC		one of "Sequences Over-Represented in Light-Induced Promoters(SORLIPs) in Arabidopsis; Computationally identified phyA-induced motifs; SORLIP 1 is most over-represented, and most statistically singnificant; See also S000483, S000484, S000485, S000486 (all SORLIPs), and also S000487, S000488, S000489, S000490 (all SORLREPs); Over-represented in light-induced cotyledon and root common genes and roo…
TF_motif_seq_0264	492	MYBST1	GGATA		Core motif of MybSt1 (a potato MYB homolog) binding site; MybSt1cDNA clone was isolated by using CaMV 35S promoter domain A as a probe (Baranowskij et al. 1994); The Myb motif of the MybSt1 protein is distinct from the plant Myb DNA binding domain described so far;
TF_motif_seq_0267	492		GTTAC	Trihelix
TF_motif_seq_0269	492	TAAAGSTKST1	TAAAG		TAAAG motif found in promoter of Solanum tuberosum (S.t.) KST1gene; Target site for trans-acting StDof1 protein controlling guard cell-specific gene expression; KST1 gene encodes a K+ influx channel of guard cells; See S000265;
TF_motif_seq_0271	492	ASF1MOTIFCAMV	TGACG		ASF-1 binding site in CaMV 35S promoter; ASF-1 binds to twoTGACG motifs; See S000023 (AS1); Found in HBP-1 binding site of wheat histone H3 gene; TGACG motifs are found in many promoters and are involved in transcriptional activation of several genes by auxin and/or salicylic acid; May be relevant to light regulation; Binding site of tobacco TGA1a; TGA1a and b show homology to CREB; TGA6 is a new…
TF_motif_seq_0272	492	WBOXHVISO1	TGACT		SUSIBA2 bind to W-box element in barley iso1 (encodingisoamylase1) promoter;
TF_motif_seq_0274	492	BIHD1OS	TGTCA		Binding site of OsBIHD1, a rice BELL homeodomain transcriptionfactor;
TF_motif_seq_0275	492	WBOXATNPR1	TTGAC		W-box found in promoter of Arabidopsis thaliana (A.t.) NPR1gene; Located between +70 and +79 in tandem; They were recognized specifically by salicylic acid (SA)-induced WRKY DNA binding proteins; See S000142 (SQ=TTGACC); See S000310 (SQ=TTTGACY); A cluster of WRKY binding sites act as negative regulatory elements for the inducible expression of AtWRKY18 (Chena and Chen, 2002); See also S000142;
TF_motif_seq_0245	491	GTGANTG10	GTGA		GTGA motif found in the promoter of the tobacco (N.t.) latepollen gene g10 which shows homology to pectate lyase and is the putative homologue of the tomato gene lat56; Located between -96 and -93; See S000280;
TF_motif_seq_0266	491		GGNCC	TCP
TF_motif_seq_0268	491	ARR1AT	NGATT		ARR1-binding element found in Arabidopsis; ARR1 is a responseregulator; N=G/A/C/T; AGATT is found in the promoter of rice non-symbiotic haemoglobin-2 (NSHB) gene (Ross et al., 2004);
TF_motif_seq_0321	491	GT1CONSENSUS	GRWAAW		Consensus GT-1 binding site in many light-regulated genes, e.g.,RBCS from many species, PHYA from oat and rice, spinach RCA and PETA, and bean CHS15; R=A/G; W=A/T; For a compilation of related GT elements and factors, see Villain et al. (1996); GT-1 can stabilize the TFIIA-TBP-DNA (TATA box) complex; The activation mechanism of GT-1 may be achieved through direct interaction between TFIIA and GT-…
TF_motif_seq_0241	489		ATTA	ZF-HD
TF_motif_seq_0243	489	GATABOX	GATA	GATA; tify	GATA box; GATA motif in CaMV 35S promoter; Binding with ASF-2;Three GATA box repeats were found in the promoter of Petunia (P.h.) chlorophyll a/b binding protein, Cab22 gene; Required for high level, light regulated, and tissue specific expression; Conserved in the promoter of all LHCII type I Cab genes;
TF_motif_seq_0449	489	AUXRETGA1GMGH3	TGACGTAA		TGA-box #1 in putative auxin-resonsive element (AUXRE) ofsoybean (G.m.) GH3 promoter; Strong binding site for proteins in plant nuclear extracts;
TF_motif_seq_0407	488	SP8BFIBSP8AIB	ACTGTGTA		One of SPBF binding site (SP8a); Found at -155 of gSPO-A1(sporamin) gene, and also at -880 of gB-Amy (beta-amylase) gene in sweet potato (I.b.); SP8BF recognizes both SP8a and SP8b sequences; See also SP8BFIBSP8BIB (S000184); SP8BF activity is also found in tobacco; "SP8a" found in the 5' upstream region of three differnt genes coding for sporamin and beta-amylase; Binding site of SPF1; SPF1 also…
TF_motif_seq_0246	486	WRKY71OS	TGAC		A core of TGAC-containing W-box of, e.g., Amy32b promoter;Binding site of rice WRKY71, a transcriptional repressor of the gibberellin signaling pathway; Parsley WRKY proteins bind specifically to TGAC-containing W box elements within the Pathogenesis-Related Class10 (PR-10) genes (Eulgem et al., 1999); See S000390 (TTGAC), S000442 (TGACT);
TF_motif_seq_0280	485	ACGTTBOX	AACGTT		T-box according to the nomenclature of ACGT elements by Fosteret al. (FASEB J 8:192-200 (1994)); One of ACGT elements; See also ACGTABOX (S000130), ACGTCBOX (S000131), and CACGTGMOTIF (S000042);
TF_motif_seq_0265	483	SORLIP2AT	GGGCC		one of "Sequences Over-Represented in Light-Induced Promoters(SORLIPs) in Arabidopsis; Computationally identified phyA-induced motifs; See also S000482, S000484, S000485, S000486 (all SORLIPs), and also S000487, S000488, S000489, S000490 (all SORLREPs);
TF_motif_seq_0508	479		TNCGTACAA	SBP
TF_motif_seq_0250	478	POLLEN1LELAT52	AGAAA		One of two co-dependent regulatory elements responsible forpollen specific activation of tomato (L.e.) lat52 gene; Found at -72 to -68 region; See S000246 (POLLEN2LELAT52); AGAAA and TCCACCATA (S000246) are required for pollen specific expression; Also found in the promoter of tomato endo-beta-mannanase gene (LeMAN5) gene (Filichkin et al. 2004);
TF_motif_seq_0252	477		[AG]GATT	Myb/SANT; MYB; ARR-B
TF_motif_seq_0410	477	ZDNAFORMINGATCAB1	ATACGTGT	bHLH	Z-DNA-forming sequence found in the Arabidopsis (A.t.)chlorophyll a/b binding protein gene (cab1) promoter; Involved in light-dependent developmental expression of the gene; "Z-box"; Activation of Z-box containing promoters is regulated by downstream regulatory components, COP1 and HY5; phyB and CRY1 photoreceptors act redundantly to induce Z-box containing promoters in white light;
TF_motif_seq_0302	473	EBOXBNNAPA	CANNTG	bHLH	E-box of napA storage-protein gene of Brassica napus (B.n.); SeeS000042 (CACGTGMOTIF); see S000407 (Myc consensus: CANNTG); This sequence is also known as RRE (R response element)(Hartmann et al., 2005); MYC recognition site found in the promoters of thedehydration-responsive gene rd22 and many other genes in Arabidopsis; Binding site of ATMYC2 (previously known as rd22BP1); see S000144 (E-box; C…
TF_motif_seq_0148	471	HBOXCONSENSUSPVCHS	CCTACCNNNNNNNCT		H-box; Consensus sequence of H-boxes found in Phaseolus vulgaris chs15 gene promoter; Essential for both light regulation and elicitor induction; Similar sequence was found in tobacco Tnt1 retrotransposon promoter (LTR); Tnt1 is induced by wounding and by abiotic stress; "KAP-2" binds to the H-box and stimulates transcription from a promoter harboring the H-box; "KAP-2" shares sequence similarity…
TF_motif_seq_0253	468	ROOTMOTIFTAPOX1	ATATT		Motif found both in promoters of rolD;
TF_motif_seq_0283	467	POLASIG3	AATAAT		Plant polyA signal; Consensus sequence for plantpolyadenylation signal;
TF_motif_seq_0327	465	ACGTABOX	TACGTA		A-box according to the nomenclature of ACGT elements by Fosteret al. (FASEB J 8:192-200 (1994)); One of ACGT elements; Found in ocs gene; RITA-1 binding site (Izawa et al. 1994); "G motif" by Toyofuku et al. (1998); G motif and TATCCAY motif (a GATA motif as its antisense sequence; see S000256) are responsible for sugar repression (Toyofuku et al. 1998); See S000346;
TF_motif_seq_0270	464		TGAC[CT]	WRKY
TF_motif_seq_0273	464	WBOXNTERF3	TGACY		W box found in the promoter region of a transcriptionalrepressor ERF3 gene in tobacco; May be involved in activation of ERF3 gene by wounding;(Nishiuchi et al., 2004) Y=C/T; See S000142, S000390, S000442, S000447;
TF_motif_seq_0450	462	PALINDROMICCBOXGM	TGACGTCA		Palindromic C-box in soybean (G.m.); bZIP factors, STGA1 and STFs(STF1 and STF2) found in soybean apical hypocotyl, bind to this sequence;
TF_motif_seq_0009	461	LS7ATPR1	ACGTCATAGA		LS7; A positive salicylic acid-inducible element found in theArabidopsis (A.t.) PR-1 gene promoter; Binding site of TGA1; NPR1 increased the binding of TGA2 to the element; NPR1 is essential in activating systemic, inducible plant defense responses; See S000323; TGA6 expressed in roots in young seedlings; TGA2.1 is a direct transcriptional activator; TGA2.2 stabilizes TGA2.1 binding; NOTE: The mo…
TFmatrixID_0193	460	M0263_1.01		bZIP
TF_motif_seq_0434	458	P1BS	GNATATNC		PHR1-binding sequence found in the upstream regions of phosphatestarvation responsive genes from several plant species; phr1 (phosphate starvation response 1) gene codes for PHR1 protein related to PSR1 gene in C. reinhardtii;
TF_motif_seq_0413	455	PE2FNTRNR1A	ATTCGCGC		pE2F (proximal E2F elemen) at -143bp of tobacco (N.t.) RNR1apromoter; E2F factors involved in gene induction at the G1/S transition of the cell cycle; Important for regulating specific RNR1a (ribonucleotide reductase large subunit) gene expression in response to UV-C irradiation; See S000367;
TF_motif_seq_0300	451	CACGTGMOTIF	CACGTG		CACGTG motif; "G-box"; Binding site of Arabidopsis GBF4; C.roseus G-box binding factor 1 (CrGBF1) and 1 (CrGBF2) can act as transcriptional repressors of the Str promoter via direct interaction with the G-box; See S000345; Essential for expression of beta-phaseolin gene during embryogenesis in bean, tobacco, Arabidopsis; Tomato Pti4 (ERF) regulates defense-related gene expression via GCC box and …
TF_motif_seq_0432	450	GGTCCCATGMSAUR	GGTCCCAT		Sequence found in NDE element in Soybean (G.m.) SAUR (SmallAuxin-Up RNA) 15A gene promoter; Involved in auxin responsiveness; See S000270, S000359;

## Sheet: Monocot
TF ID	No. of sequence	Matrix name	Matrix sequence	TF family	Description
TF_motif_seq_0237	265		GAT	GATA; tify
TF_motif_seq_0238	265	DOFCOREZM	AAAG		Core site required for binding of Dof proteins in maize (Z.m.);Dof proteins are DNA binding proteins, with presumably only one zinc finger, and are unique to plants; Four cDNAs encoding Dof proteins, Dof1, Dof2, Dof3 and PBF, have been isolated from maize; PBF is an endosperm specific Dof protein that binds to prolamin box; Maize Dof1 enhances transcription from the promoters of both cytosolic or…
TF_motif_seq_0239	265		AA[AG]G	Dof
TF_motif_seq_0242	265	CAATBOX1	CAAT		CAAT promoter consensus sequence found in legA gene of pea;
TF_motif_seq_0245	265	GTGANTG10	GTGA		GTGA motif found in the promoter of the tobacco (N.t.) latepollen gene g10 which shows homology to pectate lyase and is the putative homologue of the tomato gene lat56; Located between -96 and -93; See S000280;
TF_motif_seq_0247	265	CACTFTPPCA1	YACT		Tetranucleotide (CACT) is a key component of Mem1 (mesophyllexpression module 1) found in the cis-regulatory element in the distal region of the phosphoenolpyruvate carboxylase (ppcA1) of the C4 dicot F. trinervia; Y=T/C;
TF_motif_seq_0248	265	MYBCOREATCYCB1	AACGG		Myb core in the 18 bp sequence which is able to activatereporter gene without leading to M-phase-specific expression, found in the promoter of Arabidopsis thaliana cyclin B1:1 gene; the 18 bp sequence share homology with a sequence found in the N. sylvestris cyclin B1 promoter (Trehin et al., 1999; see S000283):
TF_motif_seq_0249	265	ABRELATERD1	ACGTG		ABRE-like sequence (from -199 to -195) required foretiolation-induced expression of erd1 (early responsive to dehydration) in Arabidopsis;
TF_motif_seq_0254	265		ATCTA	AP2; ERF
TF_motif_seq_0256	265		CATGC	B3
TF_motif_seq_0257	265	CCAATBOX1	CCAAT	NF-YB	Common sequence found in the 5'-non-coding regions of eukaryoticgenes; "CCAAT box" found in the promoter of heat shock protein genes; Located immediately upstream from the most distal HSE of the promoter; "CCAAT box" act cooperatively with HSEs to increase the hs promoter activity;
TF_motif_seq_0258	265	LTRECOREATCOR15	CCGAC		Core of low temperature responsive element (LTRE) of cor15a genein Arabidopsis (A.t.); A portion of repeat-C (C-repeat), TGGCCGAC, which is repeated twice in cor15a promoter (Baker et al., 1994); ABA responsiveness; Involved in cold induction of BN115 gene from winter Brassica napus; LTRE; See S000157, S000152; Light signaling mediated by phytochrome is necessary for cold- or drought- induced gen…
TF_motif_seq_0259	265	CGACGOSAMY3	CGACG		CGACG element found in the GC-rich regions of the rice (O.s.)Amy3D and Amy3E amylase genes, but not in Amy3E gene; May function as a coupling element for the G box element;
TF_motif_seq_0261	265	SURECOREATSULTR11	GAGAC		Core of sulfur-responsive element (SURE) found in the promoter ofSULTR1;1 high-affinity sulfate transporter gene in Arabidopsis; SURE contains auxin response factor (ARF) binding sequence (GAGACA)(see S000270 ARF:TGTCTC; its complementary seq is GAGACA), and this core sequence is a part of it; this core seq is involved in -S response; Beware of other SURE (sucrose responsive element) !!;
TF_motif_seq_0262	265	IBOXCORE	GATAA		I box; "I-box"; Conserved sequence upstream of light-regulatedgenes; Conserved sequence upstream of light-regulated genes of both monocots and dicots; See IBOX (S000124);
TF_motif_seq_0263	265	SORLIP1AT	GCCAC		one of "Sequences Over-Represented in Light-Induced Promoters(SORLIPs) in Arabidopsis; Computationally identified phyA-induced motifs; SORLIP 1 is most over-represented, and most statistically singnificant; See also S000483, S000484, S000485, S000486 (all SORLIPs), and also S000487, S000488, S000489, S000490 (all SORLREPs); Over-represented in light-induced cotyledon and root common genes and roo…
TF_motif_seq_0264	265	MYBST1	GGATA		Core motif of MybSt1 (a potato MYB homolog) binding site; MybSt1cDNA clone was isolated by using CaMV 35S promoter domain A as a probe (Baranowskij et al. 1994); The Myb motif of the MybSt1 protein is distinct from the plant Myb DNA binding domain described so far;
TF_motif_seq_0265	265	SORLIP2AT	GGGCC		one of "Sequences Over-Represented in Light-Induced Promoters(SORLIPs) in Arabidopsis; Computationally identified phyA-induced motifs; See also S000482, S000484, S000485, S000486 (all SORLIPs), and also S000487, S000488, S000489, S000490 (all SORLREPs);
TF_motif_seq_0266	265		GGNCC	TCP
TF_motif_seq_0267	265		GTTAC	Trihelix
TF_motif_seq_0269	265	TAAAGSTKST1	TAAAG		TAAAG motif found in promoter of Solanum tuberosum (S.t.) KST1gene; Target site for trans-acting StDof1 protein controlling guard cell-specific gene expression; KST1 gene encodes a K+ influx channel of guard cells; See S000265;
TF_motif_seq_0271	265	ASF1MOTIFCAMV	TGACG		ASF-1 binding site in CaMV 35S promoter; ASF-1 binds to twoTGACG motifs; See S000023 (AS1); Found in HBP-1 binding site of wheat histone H3 gene; TGACG motifs are found in many promoters and are involved in transcriptional activation of several genes by auxin and/or salicylic acid; May be relevant to light regulation; Binding site of tobacco TGA1a; TGA1a and b show homology to CREB; TGA6 is a new…
TF_motif_seq_0272	265	WBOXHVISO1	TGACT		SUSIBA2 bind to W-box element in barley iso1 (encodingisoamylase1) promoter;
TF_motif_seq_0274	265	BIHD1OS	TGTCA		Binding site of OsBIHD1, a rice BELL homeodomain transcriptionfactor;
TF_motif_seq_0275	265	WBOXATNPR1	TTGAC		W-box found in promoter of Arabidopsis thaliana (A.t.) NPR1gene; Located between +70 and +79 in tandem; They were recognized specifically by salicylic acid (SA)-induced WRKY DNA binding proteins; See S000142 (SQ=TTGACC); See S000310 (SQ=TTTGACY); A cluster of WRKY binding sites act as negative regulatory elements for the inducible expression of AtWRKY18 (Chena and Chen, 2002); See also S000142;
TF_motif_seq_0268	264	ARR1AT	NGATT		ARR1-binding element found in Arabidopsis; ARR1 is a responseregulator; N=G/A/C/T; AGATT is found in the promoter of rice non-symbiotic haemoglobin-2 (NSHB) gene (Ross et al., 2004);
TF_motif_seq_0321	264	GT1CONSENSUS	GRWAAW		Consensus GT-1 binding site in many light-regulated genes, e.g.,RBCS from many species, PHYA from oat and rice, spinach RCA and PETA, and bean CHS15; R=A/G; W=A/T; For a compilation of related GT elements and factors, see Villain et al. (1996); GT-1 can stabilize the TFIIA-TBP-DNA (TATA box) complex; The activation mechanism of GT-1 may be achieved through direct interaction between TFIIA and GT-…
TF_motif_seq_0449	264	AUXRETGA1GMGH3	TGACGTAA		TGA-box #1 in putative auxin-resonsive element (AUXRE) ofsoybean (G.m.) GH3 promoter; Strong binding site for proteins in plant nuclear extracts;
TF_motif_seq_0241	263		ATTA	ZF-HD
TF_motif_seq_0243	263	GATABOX	GATA	GATA; tify	GATA box; GATA motif in CaMV 35S promoter; Binding with ASF-2;Three GATA box repeats were found in the promoter of Petunia (P.h.) chlorophyll a/b binding protein, Cab22 gene; Required for high level, light regulated, and tissue specific expression; Conserved in the promoter of all LHCII type I Cab genes;
TF_motif_seq_0246	262	WRKY71OS	TGAC		A core of TGAC-containing W-box of, e.g., Amy32b promoter;Binding site of rice WRKY71, a transcriptional repressor of the gibberellin signaling pathway; Parsley WRKY proteins bind specifically to TGAC-containing W box elements within the Pathogenesis-Related Class10 (PR-10) genes (Eulgem et al., 1999); See S000390 (TTGAC), S000442 (TGACT);
TF_motif_seq_0300	262	CACGTGMOTIF	CACGTG		CACGTG motif; "G-box"; Binding site of Arabidopsis GBF4; C.roseus G-box binding factor 1 (CrGBF1) and 1 (CrGBF2) can act as transcriptional repressors of the Str promoter via direct interaction with the G-box; See S000345; Essential for expression of beta-phaseolin gene during embryogenesis in bean, tobacco, Arabidopsis; Tomato Pti4 (ERF) regulates defense-related gene expression via GCC box and …
TF_motif_seq_0407	262	SP8BFIBSP8AIB	ACTGTGTA		One of SPBF binding site (SP8a); Found at -155 of gSPO-A1(sporamin) gene, and also at -880 of gB-Amy (beta-amylase) gene in sweet potato (I.b.); SP8BF recognizes both SP8a and SP8b sequences; See also SP8BFIBSP8BIB (S000184); SP8BF activity is also found in tobacco; "SP8a" found in the 5' upstream region of three differnt genes coding for sporamin and beta-amylase; Binding site of SPF1; SPF1 also…
TF_motif_seq_0148	261	HBOXCONSENSUSPVCHS	CCTACCNNNNNNNCT		H-box; Consensus sequence of H-boxes found in Phaseolus vulgaris chs15 gene promoter; Essential for both light regulation and elicitor induction; Similar sequence was found in tobacco Tnt1 retrotransposon promoter (LTR); Tnt1 is induced by wounding and by abiotic stress; "KAP-2" binds to the H-box and stimulates transcription from a promoter harboring the H-box; "KAP-2" shares sequence similarity…
TF_motif_seq_0280	261	ACGTTBOX	AACGTT		T-box according to the nomenclature of ACGT elements by Fosteret al. (FASEB J 8:192-200 (1994)); One of ACGT elements; See also ACGTABOX (S000130), ACGTCBOX (S000131), and CACGTGMOTIF (S000042);
TF_motif_seq_0508	260		TNCGTACAA	SBP
TF_motif_seq_0302	259	EBOXBNNAPA	CANNTG	bHLH	E-box of napA storage-protein gene of Brassica napus (B.n.); SeeS000042 (CACGTGMOTIF); see S000407 (Myc consensus: CANNTG); This sequence is also known as RRE (R response element)(Hartmann et al., 2005); MYC recognition site found in the promoters of thedehydration-responsive gene rd22 and many other genes in Arabidopsis; Binding site of ATMYC2 (previously known as rd22BP1); see S000144 (E-box; C…
TF_motif_seq_0410	255	ZDNAFORMINGATCAB1	ATACGTGT	bHLH	Z-DNA-forming sequence found in the Arabidopsis (A.t.)chlorophyll a/b binding protein gene (cab1) promoter; Involved in light-dependent developmental expression of the gene; "Z-box"; Activation of Z-box containing promoters is regulated by downstream regulatory components, COP1 and HY5; phyB and CRY1 photoreceptors act redundantly to induce Z-box containing promoters in white light;
TF_motif_seq_0432	255	GGTCCCATGMSAUR	GGTCCCAT		Sequence found in NDE element in Soybean (G.m.) SAUR (SmallAuxin-Up RNA) 15A gene promoter; Involved in auxin responsiveness; See S000270, S000359;
TF_motif_seq_0009	254	LS7ATPR1	ACGTCATAGA		LS7; A positive salicylic acid-inducible element found in theArabidopsis (A.t.) PR-1 gene promoter; Binding site of TGA1; NPR1 increased the binding of TGA2 to the element; NPR1 is essential in activating systemic, inducible plant defense responses; See S000323; TGA6 expressed in roots in young seedlings; TGA2.1 is a direct transcriptional activator; TGA2.2 stabilizes TGA2.1 binding; NOTE: The mo…
TF_motif_seq_0250	253	POLLEN1LELAT52	AGAAA		One of two co-dependent regulatory elements responsible forpollen specific activation of tomato (L.e.) lat52 gene; Found at -72 to -68 region; See S000246 (POLLEN2LELAT52); AGAAA and TCCACCATA (S000246) are required for pollen specific expression; Also found in the promoter of tomato endo-beta-mannanase gene (LeMAN5) gene (Filichkin et al. 2004);
TF_motif_seq_0252	253		[AG]GATT	Myb/SANT; MYB; ARR-B
TF_motif_seq_0322	253	CRTDREHVCBF2	GTCGAC		Preferred sequence for AP2 transcriptional activator HvCBF2 ofbarley; "Core CRT/DRE motif"; HvCBF2 bound to a (G/a)(T/c)CGAC core motif (Xue, 2003); DNA binding is regulated by temperature; This motif was erroneously ID-labeled in PLACEdb as CDTDREHVCBF2, and was corrected on 22 June, 2006;
TFmatrixID_0174	252			bHLH
TF_motif_seq_0270	252		TGAC[CT]	WRKY
TF_motif_seq_0273	252	WBOXNTERF3	TGACY		W box found in the promoter region of a transcriptionalrepressor ERF3 gene in tobacco; May be involved in activation of ERF3 gene by wounding;(Nishiuchi et al., 2004) Y=C/T; See S000142, S000390, S000442, S000447;
TF_motif_seq_0413	252	PE2FNTRNR1A	ATTCGCGC		pE2F (proximal E2F elemen) at -143bp of tobacco (N.t.) RNR1apromoter; E2F factors involved in gene induction at the G1/S transition of the cell cycle; Important for regulating specific RNR1a (ribonucleotide reductase large subunit) gene expression in response to UV-C irradiation; See S000367;
TF_motif_seq_0429	252	E2F1OSPCNA	GCGGGAAA		re2f-1 found in the promoter of rice PCNA gene; Located between-142 and -135; "te2f-1" found in the promote of Tobacco PCBA gene; Located between -122 and -115; Binding site of OsE2F1 and OsE2F2; Involved in transcriptional activation in actively dividing cells and tissue;
TF_motif_seq_0450	252	PALINDROMICCBOXGM	TGACGTCA		Palindromic C-box in soybean (G.m.); bZIP factors, STGA1 and STFs(STF1 and STF2) found in soybean apical hypocotyl, bind to this sequence;
TF_motif_seq_0431	250		GGTCCCAC	TCP

## Sheet: Dicot
TF ID	No. of sequence	Matrix name	Matrix sequence	TF family	Description
TF_motif_seq_0237	227		GAT	GATA; tify
TF_motif_seq_0238	227	DOFCOREZM	AAAG		Core site required for binding of Dof proteins in maize (Z.m.);Dof proteins are DNA binding proteins, with presumably only one zinc finger, and are unique to plants; Four cDNAs encoding Dof proteins, Dof1, Dof2, Dof3 and PBF, have been isolated from maize; PBF is an endosperm specific Dof protein that binds to prolamin box; Maize Dof1 enhances transcription from the promoters of both cytosolic or…
TF_motif_seq_0239	227		AA[AG]G	Dof
TF_motif_seq_0241	227		ATTA	ZF-HD
TF_motif_seq_0242	227	CAATBOX1	CAAT		CAAT promoter consensus sequence found in legA gene of pea;
TF_motif_seq_0247	227	CACTFTPPCA1	YACT		Tetranucleotide (CACT) is a key component of Mem1 (mesophyllexpression module 1) found in the cis-regulatory element in the distal region of the phosphoenolpyruvate carboxylase (ppcA1) of the C4 dicot F. trinervia; Y=T/C;
TF_motif_seq_0248	227	MYBCOREATCYCB1	AACGG		Myb core in the 18 bp sequence which is able to activatereporter gene without leading to M-phase-specific expression, found in the promoter of Arabidopsis thaliana cyclin B1:1 gene; the 18 bp sequence share homology with a sequence found in the N. sylvestris cyclin B1 promoter (Trehin et al., 1999; see S000283):
TF_motif_seq_0249	227	ABRELATERD1	ACGTG		ABRE-like sequence (from -199 to -195) required foretiolation-induced expression of erd1 (early responsive to dehydration) in Arabidopsis;
TF_motif_seq_0254	227		ATCTA	AP2; ERF
TF_motif_seq_0256	227		CATGC	B3
TF_motif_seq_0257	227	CCAATBOX1	CCAAT	NF-YB	Common sequence found in the 5'-non-coding regions of eukaryoticgenes; "CCAAT box" found in the promoter of heat shock protein genes; Located immediately upstream from the most distal HSE of the promoter; "CCAAT box" act cooperatively with HSEs to increase the hs promoter activity;
TF_motif_seq_0258	227	LTRECOREATCOR15	CCGAC	Dehydrin	Core of low temperature responsive element (LTRE) of cor15a genein Arabidopsis (A.t.); A portion of repeat-C (C-repeat), TGGCCGAC, which is repeated twice in cor15a promoter (Baker et al., 1994); ABA responsiveness; Involved in cold induction of BN115 gene from winter Brassica napus; LTRE; See S000157, S000152; Light signaling mediated by phytochrome is necessary for cold- or drought- induced gen…
TF_motif_seq_0259	227	CGACGOSAMY3	CGACG		CGACG element found in the GC-rich regions of the rice (O.s.)Amy3D and Amy3E amylase genes, but not in Amy3E gene; May function as a coupling element for the G box element;
TF_motif_seq_0261	227	SURECOREATSULTR11	GAGAC		Core of sulfur-responsive element (SURE) found in the promoter ofSULTR1;1 high-affinity sulfate transporter gene in Arabidopsis; SURE contains auxin response factor (ARF) binding sequence (GAGACA)(see S000270 ARF:TGTCTC; its complementary seq is GAGACA), and this core sequence is a part of it; this core seq is involved in -S response; Beware of other SURE (sucrose responsive element) !!;
TF_motif_seq_0262	227	IBOXCORE	GATAA		I box; "I-box"; Conserved sequence upstream of light-regulatedgenes; Conserved sequence upstream of light-regulated genes of both monocots and dicots; See IBOX (S000124);
TF_motif_seq_0263	227	SORLIP1AT	GCCAC		one of "Sequences Over-Represented in Light-Induced Promoters(SORLIPs) in Arabidopsis; Computationally identified phyA-induced motifs; SORLIP 1 is most over-represented, and most statistically singnificant; See also S000483, S000484, S000485, S000486 (all SORLIPs), and also S000487, S000488, S000489, S000490 (all SORLREPs); Over-represented in light-induced cotyledon and root common genes and roo…
TF_motif_seq_0264	227	MYBST1	GGATA		Core motif of MybSt1 (a potato MYB homolog) binding site; MybSt1cDNA clone was isolated by using CaMV 35S promoter domain A as a probe (Baranowskij et al. 1994); The Myb motif of the MybSt1 protein is distinct from the plant Myb DNA binding domain described so far;
TF_motif_seq_0267	227		GTTAC	Trihelix
TF_motif_seq_0268	227	ARR1AT	NGATT		ARR1-binding element found in Arabidopsis; ARR1 is a responseregulator; N=G/A/C/T; AGATT is found in the promoter of rice non-symbiotic haemoglobin-2 (NSHB) gene (Ross et al., 2004);
TF_motif_seq_0269	227	TAAAGSTKST1	TAAAG		TAAAG motif found in promoter of Solanum tuberosum (S.t.) KST1gene; Target site for trans-acting StDof1 protein controlling guard cell-specific gene expression; KST1 gene encodes a K+ influx channel of guard cells; See S000265;
TF_motif_seq_0271	227	ASF1MOTIFCAMV	TGACG		ASF-1 binding site in CaMV 35S promoter; ASF-1 binds to twoTGACG motifs; See S000023 (AS1); Found in HBP-1 binding site of wheat histone H3 gene; TGACG motifs are found in many promoters and are involved in transcriptional activation of several genes by auxin and/or salicylic acid; May be relevant to light regulation; Binding site of tobacco TGA1a; TGA1a and b show homology to CREB; TGA6 is a new…
TF_motif_seq_0272	227	WBOXHVISO1	TGACT		SUSIBA2 bind to W-box element in barley iso1 (encodingisoamylase1) promoter;
TF_motif_seq_0274	227	BIHD1OS	TGTCA		Binding site of OsBIHD1, a rice BELL homeodomain transcriptionfactor;
TF_motif_seq_0275	227	WBOXATNPR1	TTGAC		W-box found in promoter of Arabidopsis thaliana (A.t.) NPR1gene; Located between +70 and +79 in tandem; They were recognized specifically by salicylic acid (SA)-induced WRKY DNA binding proteins; See S000142 (SQ=TTGACC); See S000310 (SQ=TTTGACY); A cluster of WRKY binding sites act as negative regulatory elements for the inducible expression of AtWRKY18 (Chena and Chen, 2002); See also S000142;
TF_motif_seq_0321	227	GT1CONSENSUS	GRWAAW		Consensus GT-1 binding site in many light-regulated genes, e.g.,RBCS from many species, PHYA from oat and rice, spinach RCA and PETA, and bean CHS15; R=A/G; W=A/T; For a compilation of related GT elements and factors, see Villain et al. (1996); GT-1 can stabilize the TFIIA-TBP-DNA (TATA box) complex; The activation mechanism of GT-1 may be achieved through direct interaction between TFIIA and GT-…
TF_motif_seq_0241	226		ATTA	ZF-HD
TF_motif_seq_0243	226	GATABOX	GATA	GATA; tify	GATA box; GATA motif in CaMV 35S promoter; Binding with ASF-2;Three GATA box repeats were found in the promoter of Petunia (P.h.) chlorophyll a/b binding protein, Cab22 gene; Required for high level, light regulated, and tissue specific expression; Conserved in the promoter of all LHCII type I Cab genes;
TF_motif_seq_0245	226	GTGANTG10	GTGA		GTGA motif found in the promoter of the tobacco (N.t.) latepollen gene g10 which shows homology to pectate lyase and is the putative homologue of the tomato gene lat56; Located between -96 and -93; See S000280;
TF_motif_seq_0266	226		GGNCC	TCP
TF_motif_seq_0407	226	SP8BFIBSP8AIB	ACTGTGTA		One of SPBF binding site (SP8a); Found at -155 of gSPO-A1(sporamin) gene, and also at -880 of gB-Amy (beta-amylase) gene in sweet potato (I.b.); SP8BF recognizes both SP8a and SP8b sequences; See also SP8BFIBSP8BIB (S000184); SP8BF activity is also found in tobacco; "SP8a" found in the 5' upstream region of three differnt genes coding for sporamin and beta-amylase; Binding site of SPF1; SPF1 also…
TF_motif_seq_0250	225	POLLEN1LELAT52	AGAAA		One of two co-dependent regulatory elements responsible forpollen specific activation of tomato (L.e.) lat52 gene; Found at -72 to -68 region; See S000246 (POLLEN2LELAT52); AGAAA and TCCACCATA (S000246) are required for pollen specific expression; Also found in the promoter of tomato endo-beta-mannanase gene (LeMAN5) gene (Filichkin et al. 2004);
TF_motif_seq_0283	225	POLASIG3	AATAAT		Plant polyA signal; Consensus sequence for plantpolyadenylation signal;
TF_motif_seq_0449	225	AUXRETGA1GMGH3	TGACGTAA		TGA-box #1 in putative auxin-resonsive element (AUXRE) ofsoybean (G.m.) GH3 promoter; Strong binding site for proteins in plant nuclear extracts;
TF_motif_seq_0246	224	WRKY71OS	TGAC	Homeodomain; TALE	A core of TGAC-containing W-box of, e.g., Amy32b promoter;Binding site of rice WRKY71, a transcriptional repressor of the gibberellin signaling pathway; Parsley WRKY proteins bind specifically to TGAC-containing W box elements within the Pathogenesis-Related Class10 (PR-10) genes (Eulgem et al., 1999); See S000390 (TTGAC), S000442 (TGACT);
TF_motif_seq_0252	224		[AG]GATT	Myb/SANT; MYB; ARR-B
TF_motif_seq_0253	224	ROOTMOTIFTAPOX1	ATATT		Motif found both in promoters of rolD;
TF_motif_seq_0280	224	ACGTTBOX	AACGTT		T-box according to the nomenclature of ACGT elements by Fosteret al. (FASEB J 8:192-200 (1994)); One of ACGT elements; See also ACGTABOX (S000130), ACGTCBOX (S000131), and CACGTGMOTIF (S000042);
TF_motif_seq_0410	222	ZDNAFORMINGATCAB1	ATACGTGT	bHLH	Z-DNA-forming sequence found in the Arabidopsis (A.t.)chlorophyll a/b binding protein gene (cab1) promoter; Involved in light-dependent developmental expression of the gene; "Z-box"; Activation of Z-box containing promoters is regulated by downstream regulatory components, COP1 and HY5; phyB and CRY1 photoreceptors act redundantly to induce Z-box containing promoters in white light;
TFmatrixID_0143	220	M0132_1.01		AT-Hook
TF_motif_seq_0508	219		TNCGTACAA	SBP
TF_motif_seq_0265	218	SORLIP2AT	GGGCC		one of "Sequences Over-Represented in Light-Induced Promoters(SORLIPs) in Arabidopsis; Computationally identified phyA-induced motifs; See also S000482, S000484, S000485, S000486 (all SORLIPs), and also S000487, S000488, S000489, S000490 (all SORLREPs);
TF_motif_seq_0343	218	ANAERO1CONSENSUS	AAACAAA		One of 16 motifs found in silico in promoters of 13 anaerobicgenes involved in the fermentative pathway (anaerobic set 1)(Mohanty et al., 2005); Arbitrary named ANAERO1CONSENSUS by the PLACEdb curator; See also S000478, S000479, S000480, S000481;
TF_motif_seq_0389	218	TATABOXOSPAL	TATTTAA		Binding site for OsTBP2, found in the promoter of rice pal geneencoding phenylalanine ammonia-lyase; OsTFIIB stimulated the DNA binding and bending activities of OsTBP2 and synergistically enhanced OsTBP2-mediated transcription from the pal promoter;
TF_motif_seq_0327	216	ACGTABOX	TACGTA		A-box according to the nomenclature of ACGT elements by Fosteret al. (FASEB J 8:192-200 (1994)); One of ACGT elements; Found in ocs gene; RITA-1 binding site (Izawa et al. 1994); "G motif" by Toyofuku et al. (1998); G motif and TATCCAY motif (a GATA motif as its antisense sequence; see S000256) are responsible for sugar repression (Toyofuku et al. 1998); See S000346;
TF_motif_seq_0399	216	WBBOXPCWRKY1	TTTGACY		WB box; WRKY proteins bind specifically to the DNA sequencemotif (T)(T)TGAC(C/T), which is known as the W box; Found in amylase gene in sweet potato, alpha-Amy2 genes in wheat, barley, and wild oat, PR1 gene in parsley, and a transcription factor gene in Arabidopsis; The motif was initially registered in PLACEdb as TTGACT, and was corrected to TTGACY on 22 June, 2006; Y=C/T;
TFmatrixID_0131	215	M0120_1.01		AT-Hook
TF_motif_seq_0434	215	P1BS	GNATATNC		PHR1-binding sequence found in the upstream regions of phosphatestarvation responsive genes from several plant species; phr1 (phosphate starvation response 1) gene codes for PHR1 protein related to PSR1 gene in C. reinhardtii;
TF_motif_seq_0302	214	EBOXBNNAPA	CANNTG	bHLH	E-box of napA storage-protein gene of Brassica napus (B.n.); SeeS000042 (CACGTGMOTIF); see S000407 (Myc consensus: CANNTG); This sequence is also known as RRE (R response element)(Hartmann et al., 2005); MYC recognition site found in the promoters of thedehydration-responsive gene rd22 and many other genes in Arabidopsis; Binding site of ATMYC2 (previously known as rd22BP1); see S000144 (E-box; C…
TF_motif_seq_0303	214	CATATGGMSAUR	CATATG		Sequence found in NDE element in soybean (G.m.) SAUR (SmallAuxin-Up RNA) 15A gene promoter; Involved in auxin responsiveness; See S000359, S000360;
TF_motif_seq_0270	212		TGAC[CT]	WRKY
TF_motif_seq_0273	212	WBOXNTERF3	TGACY		W box found in the promoter region of a transcriptionalrepressor ERF3 gene in tobacco; May be involved in activation of ERF3 gene by wounding;(Nishiuchi et al., 2004) Y=C/T; See S000142, S000390, S000442, S000447;
TF_motif_seq_0337	212	TATABOX5	TTATTT		TATA box; TATA box found in the 5'upstream region of pea (Pisumsativum) glutamine synthetase gene; a functional TATA element by in vivo analysis;
TF_motif_seq_0383	212	TATABOX2	TATAAAT		TATA box; TATA box found in the 5'upstream region of pea legAgene; sporamin A of sweet potato; TATA box found in beta-phaseolin promoter (Grace et al.); sequence and spacing of TATA box elements are critical for accurate initiation (Grace et al.);
TF_motif_seq_0388	212	TATABOX3	TATTAAT		TATA box; TATA box found in the 5'upstream region of sweetpotato sporamin A gene;
TFmatrixID_0193	211	M0263_1.01		bZIP
TF_motif_seq_0347	211	POLASIG2	AATTAAA	Alpha-amylase	PolyA signal; poly A signal found in rice alpha-amylase; -10 to-30 in the case of animal genes. AATAAA; AATAAT; AATTAAA; AATAAG;
TF_motif_seq_0148	210	HBOXCONSENSUSPVCHS	CCTACCNNNNNNNCT		H-box; Consensus sequence of H-boxes found in Phaseolus vulgaris chs15 gene promoter; Essential for both light regulation and elicitor induction; Similar sequence was found in tobacco Tnt1 retrotransposon promoter (LTR); Tnt1 is induced by wounding and by abiotic stress; "KAP-2" binds to the H-box and stimulates transcription from a promoter harboring the H-box; "KAP-2" shares sequence similarity…
TF_motif_seq_0450	210	PALINDROMICCBOXGM	TGACGTCA		Palindromic C-box in soybean (G.m.); bZIP factors, STGA1 and STFs(STF1 and STF2) found in soybean apical hypocotyl, bind to this sequence;
