# Supplementary material for: Genome-Wide Evolutionary Analysis of Putative Non-Specific Herbicide Resistance Genes and Compilation of Core Promoters between Monocots and Dicots
Source: Genes (Basel). 2022 Jun 29;13(7):1171. doi: 10.3390/genes13071171 (PMC9316059; doi:10.3390/genes13071171)
Supplement: Supplementary file 1 [file genes-13-01171-s001.zip › Supplementary file S3.xlsx]

## Sheet: Total
TF ID	No. of sequence	Matrix name	Matrix sequence	TF family	Description
TF_motif_seq_0003	23	WINPSTPIIIK	AAGCGTAAGT		Binding site of wound-inducible nuclear protein from woundedtomato leaves; Found in the promoter region of a protease inhibitor IIK gene from potato (S.t.);
TF_motif_seq_0237	23		GAT	GATA; tify
TF_motif_seq_0238	23	DOFCOREZM	AAAG		Core site required for binding of Dof proteins in maize (Z.m.);Dof proteins are DNA binding proteins, with presumably only one zinc finger, and are unique to plants; Four cDNAs encoding Dof proteins, Dof1, Dof2, Dof3 and PBF, have been isolated from maize; PBF is an endosperm specific Dof protein that binds to prolamin box; Maize Dof1 enhances transcription from the promoters of both cytosolic or…
TF_motif_seq_0239	23		AA[AG]G	Dof
TF_motif_seq_0241	23		ATTA	ZF-HD
TF_motif_seq_0242	23	CAATBOX1	CAAT		CAAT promoter consensus sequence found in legA gene of pea;
TF_motif_seq_0243	23	GATABOX	GATA	GATA; tify	GATA box; GATA motif in CaMV 35S promoter; Binding with ASF-2;Three GATA box repeats were found in the promoter of Petunia (P.h.) chlorophyll a/b binding protein, Cab22 gene; Required for high level, light regulated, and tissue specific expression; Conserved in the promoter of all LHCII type I Cab genes;
TF_motif_seq_0245	23	GTGANTG10	GTGA		GTGA motif found in the promoter of the tobacco (N.t.) latepollen gene g10 which shows homology to pectate lyase and is the putative homologue of the tomato gene lat56; Located between -96 and -93; See S000280;
TF_motif_seq_0246	23	WRKY71OS	TGAC	Homeodomain; TALE	A core of TGAC-containing W-box of, e.g., Amy32b promoter;Binding site of rice WRKY71, a transcriptional repressor of the gibberellin signaling pathway; Parsley WRKY proteins bind specifically to TGAC-containing W box elements within the Pathogenesis-Related Class10 (PR-10) genes (Eulgem et al., 1999); See S000390 (TTGAC), S000442 (TGACT);
TF_motif_seq_0247	23	CACTFTPPCA1	YACT		Tetranucleotide (CACT) is a key component of Mem1 (mesophyllexpression module 1) found in the cis-regulatory element in the distal region of the phosphoenolpyruvate carboxylase (ppcA1) of the C4 dicot F. trinervia; Y=T/C;
TF_motif_seq_0248	23	MYBCOREATCYCB1	AACGG		Myb core in the 18 bp sequence which is able to activatereporter gene without leading to M-phase-specific expression, found in the promoter of Arabidopsis thaliana cyclin B1:1 gene; the 18 bp sequence share homology with a sequence found in the N. sylvestris cyclin B1 promoter (Trehin et al., 1999; see S000283):
TF_motif_seq_0249	23	ABRELATERD1	ACGTG		ABRE-like sequence (from -199 to -195) required foretiolation-induced expression of erd1 (early responsive to dehydration) in Arabidopsis;
TF_motif_seq_0250	23	POLLEN1LELAT52	AGAAA		One of two co-dependent regulatory elements responsible forpollen specific activation of tomato (L.e.) lat52 gene; Found at -72 to -68 region; See S000246 (POLLEN2LELAT52); AGAAA and TCCACCATA (S000246) are required for pollen specific expression; Also found in the promoter of tomato endo-beta-mannanase gene (LeMAN5) gene (Filichkin et al. 2004);
TF_motif_seq_0252	23		[AG]GATT	Myb/SANT; MYB; ARR-B
TF_motif_seq_0254	23		ATCTA	AP2; ERF
TF_motif_seq_0256	23		CATGC	B3
TF_motif_seq_0257	23	CCAATBOX1	CCAAT	NF-YB
TF_motif_seq_0258	23	LTRECOREATCOR15	CCGAC	Dehydrin	Core of low temperature responsive element (LTRE) of cor15a genein Arabidopsis (A.t.); A portion of repeat-C (C-repeat), TGGCCGAC, which is repeated twice in cor15a promoter (Baker et al., 1994); ABA responsiveness; Involved in cold induction of BN115 gene from winter Brassica napus; LTRE; See S000157, S000152; Light signaling mediated by phytochrome is necessary for cold- or drought- induced gen…
TF_motif_seq_0259	23	CGACGOSAMY3	CGACG		CGACG element found in the GC-rich regions of the rice (O.s.)Amy3D and Amy3E amylase genes, but not in Amy3E gene; May function as a coupling element for the G box element;
TF_motif_seq_0261	23	SURECOREATSULTR11	GAGAC		Core of sulfur-responsive element (SURE) found in the promoter ofSULTR1;1 high-affinity sulfate transporter gene in Arabidopsis; SURE contains auxin response factor (ARF) binding sequence (GAGACA)(see S000270 ARF:TGTCTC; its complementary seq is GAGACA), and this core sequence is a part of it; this core seq is involved in -S response; Beware of other SURE (sucrose responsive element) !!;
TF_motif_seq_0262	23	IBOXCORE	GATAA		I box; "I-box"; Conserved sequence upstream of light-regulatedgenes; Conserved sequence upstream of light-regulated genes of both monocots and dicots; See IBOX (S000124);
TF_motif_seq_0263	23	SORLIP1AT	GCCAC		one of "Sequences Over-Represented in Light-Induced Promoters(SORLIPs) in Arabidopsis; Computationally identified phyA-induced motifs; SORLIP 1 is most over-represented, and most statistically singnificant; See also S000483, S000484, S000485, S000486 (all SORLIPs), and also S000487, S000488, S000489, S000490 (all SORLREPs); Over-represented in light-induced cotyledon and root common genes and roo…
TF_motif_seq_0264	23	MYBST1	GGATA		Core motif of MybSt1 (a potato MYB homolog) binding site; MybSt1cDNA clone was isolated by using CaMV 35S promoter domain A as a probe (Baranowskij et al. 1994); The Myb motif of the MybSt1 protein is distinct from the plant Myb DNA binding domain described so far;
TF_motif_seq_0265	23	SORLIP2AT	GGGCC		one of "Sequences Over-Represented in Light-Induced Promoters(SORLIPs) in Arabidopsis; Computationally identified phyA-induced motifs; See also S000482, S000484, S000485, S000486 (all SORLIPs), and also S000487, S000488, S000489, S000490 (all SORLREPs);
TF_motif_seq_0266	23		GGNCC	TCP
TF_motif_seq_0267	23		GTTAC	Trihelix
TF_motif_seq_0268	23	ARR1AT	NGATT		ARR1-binding element found in Arabidopsis; ARR1 is a responseregulator; N=G/A/C/T; AGATT is found in the promoter of rice non-symbiotic haemoglobin-2 (NSHB) gene (Ross et al., 2004);
TF_motif_seq_0269	23	TAAAGSTKST1	TAAAG		TAAAG motif found in promoter of Solanum tuberosum (S.t.) KST1gene; Target site for trans-acting StDof1 protein controlling guard cell-specific gene expression; KST1 gene encodes a K+ influx channel of guard cells; See S000265;
TF_motif_seq_0271	23	ASF1MOTIFCAMV	TGACG	bZIP	ASF-1 binding site in CaMV 35S promoter; ASF-1 binds to twoTGACG motifs; See S000023 (AS1); Found in HBP-1 binding site of wheat histone H3 gene; TGACG motifs are found in many promoters and are involved in transcriptional activation of several genes by auxin and/or salicylic acid; May be relevant to light regulation; Binding site of tobacco TGA1a; TGA1a and b show homology to CREB; TGA6 is a new…
TF_motif_seq_0272	23	WBOXHVISO1	TGACT		SUSIBA2 bind to W-box element in barley iso1 (encodingisoamylase1) promoter;
TF_motif_seq_0274	23	BIHD1OS	TGTCA		Binding site of OsBIHD1, a rice BELL homeodomain transcriptionfactor;
TF_motif_seq_0275	23	WBOXATNPR1	TTGAC		W-box found in promoter of Arabidopsis thaliana (A.t.) NPR1gene; Located between +70 and +79 in tandem; They were recognized specifically by salicylic acid (SA)-induced WRKY DNA binding proteins; See S000142 (SQ=TTGACC); See S000310 (SQ=TTTGACY); A cluster of WRKY binding sites act as negative regulatory elements for the inducible expression of AtWRKY18 (Chena and Chen, 2002); See also S000142;
TF_motif_seq_0280	23	ACGTTBOX	AACGTT		T-box according to the nomenclature of ACGT elements by Fosteret al. (FASEB J 8:192-200 (1994)); One of ACGT elements; See also ACGTABOX (S000130), ACGTCBOX (S000131), and CACGTGMOTIF (S000042);
TF_motif_seq_0300	23	CACGTGMOTIF	CACGTG	bHLH	CACGTG motif; "G-box"; Binding site of Arabidopsis GBF4; C.roseus G-box binding factor 1 (CrGBF1) and 1 (CrGBF2) can act as transcriptional repressors of the Str promoter via direct interaction with the G-box; See S000345; Essential for expression of beta-phaseolin gene during embryogenesis in bean, tobacco, Arabidopsis; Tomato Pti4 (ERF) regulates defense-related gene expression via GCC box and …
TF_motif_seq_0302	23	EBOXBNNAPA	CANNTG	bHLH	E-box of napA storage-protein gene of Brassica napus (B.n.); SeeS000042 (CACGTGMOTIF); see S000407 (Myc consensus: CANNTG); This sequence is also known as RRE (R response element)(Hartmann et al., 2005); MYC recognition site found in the promoters of thedehydration-responsive gene rd22 and many other genes in Arabidopsis; Binding site of ATMYC2 (previously known as rd22BP1); see S000144 (E-box; C…
TF_motif_seq_0321	23	GT1CONSENSUS	GRWAAW		Consensus GT-1 binding site in many light-regulated genes, e.g.,RBCS from many species, PHYA from oat and rice, spinach RCA and PETA, and bean CHS15; R=A/G; W=A/T; For a compilation of related GT elements and factors, see Villain et al. (1996); GT-1 can stabilize the TFIIA-TBP-DNA (TATA box) complex; The activation mechanism of GT-1 may be achieved through direct interaction between TFIIA and GT-…
TF_motif_seq_0508	23		TNCGTACAA	SBP
TFmatrixID_0193	22	M0263_1.01		bZIP
TF_motif_seq_0009	22	LS7ATPR1	ACGTCATAGA		LS7; A positive salicylic acid-inducible element found in theArabidopsis (A.t.) PR-1 gene promoter; Binding site of TGA1; NPR1 increased the binding of TGA2 to the element; NPR1 is essential in activating systemic, inducible plant defense responses; See S000323; TGA6 expressed in roots in young seedlings; TGA2.1 is a direct transcriptional activator; TGA2.2 stabilizes TGA2.1 binding; NOTE: The mo…
TF_motif_seq_0253	22	ROOTMOTIFTAPOX1	ATATT		Motif found both in promoters of rolD;
TF_motif_seq_0283	22	POLASIG3	AATAAT		Plant polyA signal; Consensus sequence for plantpolyadenylation signal;
TF_motif_seq_0301	22		CACNTG	bHLH
TF_motif_seq_0327	22	ACGTABOX	TACGTA		A-box according to the nomenclature of ACGT elements by Fosteret al. (FASEB J 8:192-200 (1994)); One of ACGT elements; Found in ocs gene; RITA-1 binding site (Izawa et al. 1994); "G motif" by Toyofuku et al. (1998); G motif and TATCCAY motif (a GATA motif as its antisense sequence; see S000256) are responsible for sugar repression (Toyofuku et al. 1998); See S000346;
TF_motif_seq_0399	22	WBBOXPCWRKY1	TTTGACY		WB box; WRKY proteins bind specifically to the DNA sequencemotif (T)(T)TGAC(C/T), which is known as the W box; Found in amylase gene in sweet potato, alpha-Amy2 genes in wheat, barley, and wild oat, PR1 gene in parsley, and a transcription factor gene in Arabidopsis; The motif was initially registered in PLACEdb as TTGACT, and was corrected to TTGACY on 22 June, 2006; Y=C/T;
TF_motif_seq_0407	22	SP8BFIBSP8AIB	ACTGTGTA		One of SPBF binding site (SP8a); Found at -155 of gSPO-A1(sporamin) gene, and also at -880 of gB-Amy (beta-amylase) gene in sweet potato (I.b.); SP8BF recognizes both SP8a and SP8b sequences; See also SP8BFIBSP8BIB (S000184); SP8BF activity is also found in tobacco; "SP8a" found in the 5' upstream region of three differnt genes coding for sporamin and beta-amylase; Binding site of SPF1; SPF1 also…
TF_motif_seq_0410	22	ZDNAFORMINGATCAB1	ATACGTGT	bHLH	Z-DNA-forming sequence found in the Arabidopsis (A.t.)chlorophyll a/b binding protein gene (cab1) promoter; Involved in light-dependent developmental expression of the gene; "Z-box"; Activation of Z-box containing promoters is regulated by downstream regulatory components, COP1 and HY5; phyB and CRY1 photoreceptors act redundantly to induce Z-box containing promoters in white light;
TF_motif_seq_0449	22	AUXRETGA1GMGH3	TGACGTAA		TGA-box #1 in putative auxin-resonsive element (AUXRE) ofsoybean (G.m.) GH3 promoter; Strong binding site for proteins in plant nuclear extracts;
TF_motif_seq_0458	22	E2FCONSENSUS	WTTSSCSS		E2F consensus sequence of all different E2F-DP-binding motifsthat were experimentally verified in plants (Vandepoele et al., 2005); See also S000417, S000397, S000396, S000367, S000366; W=A/T; S=C/G;
TFmatrixID_0131	21	M0120_1.01		AT-Hook
TFmatrixID_0143	21	M0132_1.01		AT-Hook
TFmatrixID_0148	21	M0137_1.01		AT-Hook
TF_motif_seq_0148	21	HBOXCONSENSUSPVCHS	CCTACCNNNNNNNCT		H-box; Consensus sequence of H-boxes found in Phaseolus vulgaris chs15 gene promoter; Essential for both light regulation and elicitor induction; Similar sequence was found in tobacco Tnt1 retrotransposon promoter (LTR); Tnt1 is induced by wounding and by abiotic stress; "KAP-2" binds to the H-box and stimulates transcription from a promoter harboring the H-box; "KAP-2" shares sequence similarity…
TF_motif_seq_0255	21	RAV1AAT	CAACA	AP2; B3; RAV	Binding consensus sequence of Arabidopsis (A.t.) transcriptionfactor, RAV1; RAV1 specifically binds to DNA with bipartite sequence motifs of RAV1-A (CAACA) and RAV1-B (CACCTG); RAV1 protein contain AP2-like and B3-like domains; The AP2-like and B3-like domains recognize the CAACA and CACCTG motifs, respectively; The expression level of RAV1 were relatively high in rosette leaves and roots; See S0…
TF_motif_seq_0260	21	OSE2ROOTNODULE	CTCTT		MADS box
TF_motif_seq_0337	21	TATABOX5	TTATTT		TATA box; TATA box found in the 5'upstream region of pea (Pisumsativum) glutamine synthetase gene; a functional TATA element by in vivo analysis;
TF_motif_seq_0341	21	MYB1AT	WAACCA		MYB recognition site found in the promoters of thedehydration-responsive gene rd22 and many other genes in Arabidopsis; W=A/T;
TF_motif_seq_0343	21	ANAERO1CONSENSUS	AAACAAA		One of 16 motifs found in silico in promoters of 13 anaerobicgenes involved in the fermentative pathway (anaerobic set 1)(Mohanty et al., 2005); Arbitrary named ANAERO1CONSENSUS by the PLACEdb curator; See also S000478, S000479, S000480, S000481;
TF_motif_seq_0345	21	QARBNEXTA	AACGTGT		QAR (quantitative activator region) in promoter region ofBrassica napus (B.n.) extA extensin gene;
TF_motif_seq_0347	21	POLASIG2	AATTAAA	Alpha-amylase	PolyA signal; poly A signal found in rice alpha-amylase; -10 to-30 in the case of animal genes. AATAAA; AATAAT; AATTAAA; AATAAG;
TF_motif_seq_0350	21	DRE1COREZMRAB17	ACCGAGA		DRE1 core found in maize (Z.M.) rab17 gene promoter; "DRE1" wasprotected, in in vivo footprinting, by a protein in embryos specifically, but in leaves, was protected when was treated with ABA and drought; rab17 is expressed during late embryogenesis, and is induced by ABA; See S000150, S000200 and S000402;
TF_motif_seq_0357	21	2SSEEDPROTBANAPA	CAAACAC		Conserved in many storage-protein gene promoters; May beimportant for high activity of the napA promoter;
TF_motif_seq_0380	21	GARE2OSREP1	TAACGTA		Gibberellin-responsive element (GARE) found in the promoterregion of a cystein proteinase (REP-1) gene in rice; See S000020;
TF_motif_seq_0389	21	TATABOXOSPAL	TATTTAA		Binding site for OsTBP2, found in the promoter of rice pal geneencoding phenylalanine ammonia-lyase; OsTFIIB stimulated the DNA binding and bending activities of OsTBP2 and synergistically enhanced OsTBP2-mediated transcription from the pal promoter;
TF_motif_seq_0413	21	PE2FNTRNR1A	ATTCGCGC		pE2F (proximal E2F elemen) at -143bp of tobacco (N.t.) RNR1apromoter; E2F factors involved in gene induction at the G1/S transition of the cell cycle; Important for regulating specific RNR1a (ribonucleotide reductase large subunit) gene expression in response to UV-C irradiation; See S000367;
TF_motif_seq_0431	21		GGTCCCAC	TCP
TF_motif_seq_0432	21	GGTCCCATGMSAUR	GGTCCCAT		Sequence found in NDE element in Soybean (G.m.) SAUR (SmallAuxin-Up RNA) 15A gene promoter; Involved in auxin responsiveness; See S000270, S000359;
TF_motif_seq_0450	21	PALINDROMICCBOXGM	TGACGTCA		Palindromic C-box in soybean (G.m.); bZIP factors, STGA1 and STFs(STF1 and STF2) found in soybean apical hypocotyl, bind to this sequence;
TFmatrixID_0211	20	M0350_1.01		C2H2
TFmatrixID_0213	20	M0352_1.01		C2H2
TFmatrixID_0478	20	M1755_1.01		Dof
TFmatrixID_0480	20	M1763_1.01		Dof
TF_motif_seq_0240	20	ACGTATERD1	ACGT	bZIP
TF_motif_seq_0244	20	CURECORECR	GTAC	SBP	GTAC is the core of a CuRE (copper-response element) found inCyc6 and Cpx1 genes in Chlamydomonas; Also involved in oxygen-response of these genes; For CuRE, see Quin and Merchant, 1995;
TF_motif_seq_0270	20		TGAC[CT]	WRKY
TF_motif_seq_0273	20	WBOXNTERF3	TGACY		W box found in the promoter region of a transcriptionalrepressor ERF3 gene in tobacco; May be involved in activation of ERF3 gene by wounding;(Nishiuchi et al., 2004) Y=C/T; See S000142, S000390, S000442, S000447;
TF_motif_seq_0313	20	MYBCORE	CNGTTR		Binding site for all animal MYB and at least two plant MYBproteins ATMYB1 and ATMYB2, both isolated from Arabidopsis; ATMYB2 is involved in regulation of genes that are responsive to water stress in Arabidopsis; A petunia MYB protein (MYB.Ph3) is involved in regulation of flavonoid biosynthesis (Solano et al. EMBO J 14:1773 (1995)); See S000355;
TF_motif_seq_0339	20		TTGAC[CT]	WRKY
TF_motif_seq_0375	20	SEF4MOTIFGM7S	RTTTTTR		SEF4 binding site; Soybean (G.m.) consensus sequence found in5'upstream region (-199) of beta-conglycinin (7S globulin) gene (Gmg17.1); "Binding with SEF4 (soybean embryo factor 4)"; R=A/G;
TF_motif_seq_0382	20	SP8BFIBSP8BIB	TACTATT		One of SPBF binding site (SP8b); Found at -330, -220, and -200 ofgSPO-B1 (sporamin) gene, and also at -80 of gB-Amy (beta-amylase) gene; SP8BF recognizes both SP8a and SP8b sequences; See also SP8BFIBSP8AIB (S000183); SP8BF activity is also found in tobacco; "SP8b" found in the 5' upstream region of three differnt genes coding for sporamin and beta-amylase; Binding site of SPF1; SPF1 also binds t…
TF_motif_seq_0388	20	TATABOX3	TATTAAT		TATA box; TATA box found in the 5'upstream region of sweetpotato sporamin A gene;
TF_motif_seq_0434	20	P1BS	GNATATNC		PHR1-binding sequence found in the upstream regions of phosphatestarvation responsive genes from several plant species; phr1 (phosphate starvation response 1) gene codes for PHR1 protein related to PSR1 gene in C. reinhardtii;
TF_motif_seq_0444	20		TAAATG[CT]A	Homeodomain; HD-ZIP
TF_motif_seq_0445	20	L1BOXATPDF1	TAAATGYA		L1 box found in promoter of Arabidopsis thaliana (A.t.)PROTODERMAL FACTOR1 (PDF1) gene; Located between -134 and -127; Involved in L1 layer-specific expression; L1-specific homeodomain protein ATML can bind to the "L1 box"; Y=C/T; A cotton fiber gene, RD22-like 1 (RDL1), contains a homeodomain binding L1 box and a MYB binding motif (Wang et al., 2004); HDZip IV; See also S000371;

## Sheet: Monocot
TF ID	No. of sequence	Matrix name	Matrix sequence	TF family	Description
TFmatrixID_0193	15	M0263_1.01		bZIP
TF_motif_seq_0003	15	WINPSTPIIIK	AAGCGTAAGT		Binding site of wound-inducible nuclear protein from woundedtomato leaves; Found in the promoter region of a protease inhibitor IIK gene from potato (S.t.);
TF_motif_seq_0148	15	HBOXCONSENSUSPVCHS	CCTACCNNNNNNNCT		H-box; Consensus sequence of H-boxes found in Phaseolus vulgaris chs15 gene promoter; Essential for both light regulation and elicitor induction; Similar sequence was found in tobacco Tnt1 retrotransposon promoter (LTR); Tnt1 is induced by wounding and by abiotic stress; "KAP-2" binds to the H-box and stimulates transcription from a promoter harboring the H-box; "KAP-2" shares sequence similarity…
TF_motif_seq_0237	15		GAT	GATA; tify
TF_motif_seq_0238	15	DOFCOREZM	AAAG		Core site required for binding of Dof proteins in maize (Z.m.);Dof proteins are DNA binding proteins, with presumably only one zinc finger, and are unique to plants; Four cDNAs encoding Dof proteins, Dof1, Dof2, Dof3 and PBF, have been isolated from maize; PBF is an endosperm specific Dof protein that binds to prolamin box; Maize Dof1 enhances transcription from the promoters of both cytosolic or…
TF_motif_seq_0239	15		AA[AG]G	Dof
TF_motif_seq_0241	15		ATTA	ZF-HD
TF_motif_seq_0242	15	CAATBOX1	CAAT		CAAT promoter consensus sequence found in legA gene of pea;
TF_motif_seq_0243	15	GATABOX	GATA	GATA; tify	GATA box; GATA motif in CaMV 35S promoter; Binding with ASF-2;Three GATA box repeats were found in the promoter of Petunia (P.h.) chlorophyll a/b binding protein, Cab22 gene; Required for high level, light regulated, and tissue specific expression; Conserved in the promoter of all LHCII type I Cab genes;
TF_motif_seq_0245	15	GTGANTG10	GTGA		GTGA motif found in the promoter of the tobacco (N.t.) latepollen gene g10 which shows homology to pectate lyase and is the putative homologue of the tomato gene lat56; Located between -96 and -93; See S000280;
TF_motif_seq_0246	15	WRKY71OS	TGAC	Homeodomain; TALE	A core of TGAC-containing W-box of, e.g., Amy32b promoter;Binding site of rice WRKY71, a transcriptional repressor of the gibberellin signaling pathway; Parsley WRKY proteins bind specifically to TGAC-containing W box elements within the Pathogenesis-Related Class10 (PR-10) genes (Eulgem et al., 1999); See S000390 (TTGAC), S000442 (TGACT);
TF_motif_seq_0247	15	CACTFTPPCA1	YACT		Tetranucleotide (CACT) is a key component of Mem1 (mesophyllexpression module 1) found in the cis-regulatory element in the distal region of the phosphoenolpyruvate carboxylase (ppcA1) of the C4 dicot F. trinervia; Y=T/C;
TF_motif_seq_0248	15	MYBCOREATCYCB1	AACGG		Myb core in the 18 bp sequence which is able to activatereporter gene without leading to M-phase-specific expression, found in the promoter of Arabidopsis thaliana cyclin B1:1 gene; the 18 bp sequence share homology with a sequence found in the N. sylvestris cyclin B1 promoter (Trehin et al., 1999; see S000283):
TF_motif_seq_0249	15	ABRELATERD1	ACGTG		ABRE-like sequence (from -199 to -195) required foretiolation-induced expression of erd1 (early responsive to dehydration) in Arabidopsis;
TF_motif_seq_0250	15	POLLEN1LELAT52	AGAAA		One of two co-dependent regulatory elements responsible forpollen specific activation of tomato (L.e.) lat52 gene; Found at -72 to -68 region; See S000246 (POLLEN2LELAT52); AGAAA and TCCACCATA (S000246) are required for pollen specific expression; Also found in the promoter of tomato endo-beta-mannanase gene (LeMAN5) gene (Filichkin et al. 2004);
TF_motif_seq_0252	15		[AG]GATT	Myb/SANT; MYB; ARR-B
TF_motif_seq_0254	15		ATCTA	AP2; ERF
TF_motif_seq_0256	15		CATGC	B3
TF_motif_seq_0257	15	CCAATBOX1	CCAAT	NF-YB
TF_motif_seq_0258	15	LTRECOREATCOR15	CCGAC	Dehydrin	Core of low temperature responsive element (LTRE) of cor15a genein Arabidopsis (A.t.); A portion of repeat-C (C-repeat), TGGCCGAC, which is repeated twice in cor15a promoter (Baker et al., 1994); ABA responsiveness; Involved in cold induction of BN115 gene from winter Brassica napus; LTRE; See S000157, S000152; Light signaling mediated by phytochrome is necessary for cold- or drought- induced gen…
TF_motif_seq_0259	15	CGACGOSAMY3	CGACG		CGACG element found in the GC-rich regions of the rice (O.s.)Amy3D and Amy3E amylase genes, but not in Amy3E gene; May function as a coupling element for the G box element;
TF_motif_seq_0260	15	OSE2ROOTNODULE	CTCTT		MADS box
TF_motif_seq_0261	15	SURECOREATSULTR11	GAGAC		Core of sulfur-responsive element (SURE) found in the promoter ofSULTR1;1 high-affinity sulfate transporter gene in Arabidopsis; SURE contains auxin response factor (ARF) binding sequence (GAGACA)(see S000270 ARF:TGTCTC; its complementary seq is GAGACA), and this core sequence is a part of it; this core seq is involved in -S response; Beware of other SURE (sucrose responsive element) !!;
TF_motif_seq_0262	15	IBOXCORE	GATAA		I box; "I-box"; Conserved sequence upstream of light-regulatedgenes; Conserved sequence upstream of light-regulated genes of both monocots and dicots; See IBOX (S000124);
TF_motif_seq_0263	15	SORLIP1AT	GCCAC		one of "Sequences Over-Represented in Light-Induced Promoters(SORLIPs) in Arabidopsis; Computationally identified phyA-induced motifs; SORLIP 1 is most over-represented, and most statistically singnificant; See also S000483, S000484, S000485, S000486 (all SORLIPs), and also S000487, S000488, S000489, S000490 (all SORLREPs); Over-represented in light-induced cotyledon and root common genes and roo…
TF_motif_seq_0264	15	MYBST1	GGATA		Core motif of MybSt1 (a potato MYB homolog) binding site; MybSt1cDNA clone was isolated by using CaMV 35S promoter domain A as a probe (Baranowskij et al. 1994); The Myb motif of the MybSt1 protein is distinct from the plant Myb DNA binding domain described so far;
TF_motif_seq_0265	15	SORLIP2AT	GGGCC		one of "Sequences Over-Represented in Light-Induced Promoters(SORLIPs) in Arabidopsis; Computationally identified phyA-induced motifs; See also S000482, S000484, S000485, S000486 (all SORLIPs), and also S000487, S000488, S000489, S000490 (all SORLREPs);
TF_motif_seq_0266	15		GGNCC	TCP
TF_motif_seq_0267	15		GTTAC	Trihelix
TF_motif_seq_0268	15	ARR1AT	NGATT		ARR1-binding element found in Arabidopsis; ARR1 is a responseregulator; N=G/A/C/T; AGATT is found in the promoter of rice non-symbiotic haemoglobin-2 (NSHB) gene (Ross et al., 2004);
TF_motif_seq_0269	15	TAAAGSTKST1	TAAAG		TAAAG motif found in promoter of Solanum tuberosum (S.t.) KST1gene; Target site for trans-acting StDof1 protein controlling guard cell-specific gene expression; KST1 gene encodes a K+ influx channel of guard cells; See S000265;
TF_motif_seq_0271	15	ASF1MOTIFCAMV	TGACG	bZIP	ASF-1 binding site in CaMV 35S promoter; ASF-1 binds to twoTGACG motifs; See S000023 (AS1); Found in HBP-1 binding site of wheat histone H3 gene; TGACG motifs are found in many promoters and are involved in transcriptional activation of several genes by auxin and/or salicylic acid; May be relevant to light regulation; Binding site of tobacco TGA1a; TGA1a and b show homology to CREB; TGA6 is a new…
TF_motif_seq_0272	15	WBOXHVISO1	TGACT		SUSIBA2 bind to W-box element in barley iso1 (encodingisoamylase1) promoter;
TF_motif_seq_0274	15	BIHD1OS	TGTCA		Binding site of OsBIHD1, a rice BELL homeodomain transcriptionfactor;
TF_motif_seq_0275	15	WBOXATNPR1	TTGAC		W-box found in promoter of Arabidopsis thaliana (A.t.) NPR1gene; Located between +70 and +79 in tandem; They were recognized specifically by salicylic acid (SA)-induced WRKY DNA binding proteins; See S000142 (SQ=TTGACC); See S000310 (SQ=TTTGACY); A cluster of WRKY binding sites act as negative regulatory elements for the inducible expression of AtWRKY18 (Chena and Chen, 2002); See also S000142;
TF_motif_seq_0280	15	ACGTTBOX	AACGTT		T-box according to the nomenclature of ACGT elements by Fosteret al. (FASEB J 8:192-200 (1994)); One of ACGT elements; See also ACGTABOX (S000130), ACGTCBOX (S000131), and CACGTGMOTIF (S000042);
TF_motif_seq_0300	15	CACGTGMOTIF	CACGTG	bHLH	CACGTG motif; "G-box"; Binding site of Arabidopsis GBF4; C.roseus G-box binding factor 1 (CrGBF1) and 1 (CrGBF2) can act as transcriptional repressors of the Str promoter via direct interaction with the G-box; See S000345; Essential for expression of beta-phaseolin gene during embryogenesis in bean, tobacco, Arabidopsis; Tomato Pti4 (ERF) regulates defense-related gene expression via GCC box and …
TF_motif_seq_0301	15		CACNTG	bHLH
TF_motif_seq_0302	15	EBOXBNNAPA	CANNTG	bHLH	E-box of napA storage-protein gene of Brassica napus (B.n.); SeeS000042 (CACGTGMOTIF); see S000407 (Myc consensus: CANNTG); This sequence is also known as RRE (R response element)(Hartmann et al., 2005); MYC recognition site found in the promoters of thedehydration-responsive gene rd22 and many other genes in Arabidopsis; Binding site of ATMYC2 (previously known as rd22BP1); see S000144 (E-box; C…
TF_motif_seq_0321	15	GT1CONSENSUS	GRWAAW		Consensus GT-1 binding site in many light-regulated genes, e.g.,RBCS from many species, PHYA from oat and rice, spinach RCA and PETA, and bean CHS15; R=A/G; W=A/T; For a compilation of related GT elements and factors, see Villain et al. (1996); GT-1 can stabilize the TFIIA-TBP-DNA (TATA box) complex; The activation mechanism of GT-1 may be achieved through direct interaction between TFIIA and GT-…
TF_motif_seq_0341	15	MYB1AT	WAACCA		MYB recognition site found in the promoters of thedehydration-responsive gene rd22 and many other genes in Arabidopsis; W=A/T;
TF_motif_seq_0350	15	DRE1COREZMRAB17	ACCGAGA		DRE1 core found in maize (Z.M.) rab17 gene promoter; "DRE1" wasprotected, in in vivo footprinting, by a protein in embryos specifically, but in leaves, was protected when was treated with ABA and drought; rab17 is expressed during late embryogenesis, and is induced by ABA; See S000150, S000200 and S000402;
TF_motif_seq_0425	15	SITEIOSPCNA	CCAGGTGG		Site I of rice (O.s.) PCNA (proliferating cell nuclear antigen)gene; Found at -201 to -194; Resemble G-box; May contribute in part to transcriptional activation;
TF_motif_seq_0458	15	E2FCONSENSUS	WTTSSCSS		E2F consensus sequence of all different E2F-DP-binding motifsthat were experimentally verified in plants (Vandepoele et al., 2005); See also S000417, S000397, S000396, S000367, S000366; W=A/T; S=C/G;
TF_motif_seq_0508	15		TNCGTACAA	SBP
TFmatrixID_0148	14	M0137_1.01		AT-Hook
TFmatrixID_0174	14	M0165_1.01		bHLH
TF_motif_seq_0009	14	LS7ATPR1	ACGTCATAGA		LS7; A positive salicylic acid-inducible element found in theArabidopsis (A.t.) PR-1 gene promoter; Binding site of TGA1; NPR1 increased the binding of TGA2 to the element; NPR1 is essential in activating systemic, inducible plant defense responses; See S000323; TGA6 expressed in roots in young seedlings; TGA2.1 is a direct transcriptional activator; TGA2.2 stabilizes TGA2.1 binding; NOTE: The mo…
TF_motif_seq_0244	14	CURECORECR	GTAC	SBP	GTAC is the core of a CuRE (copper-response element) found inCyc6 and Cpx1 genes in Chlamydomonas; Also involved in oxygen-response of these genes; For CuRE, see Quin and Merchant, 1995;
TF_motif_seq_0253	14	ROOTMOTIFTAPOX1	ATATT		Motif found both in promoters of rolD;
TF_motif_seq_0255	14	RAV1AAT	CAACA	AP2; B3; RAV	Binding consensus sequence of Arabidopsis (A.t.) transcriptionfactor, RAV1; RAV1 specifically binds to DNA with bipartite sequence motifs of RAV1-A (CAACA) and RAV1-B (CACCTG); RAV1 protein contain AP2-like and B3-like domains; The AP2-like and B3-like domains recognize the CAACA and CACCTG motifs, respectively; The expression level of RAV1 were relatively high in rosette leaves and roots; See S0…
TF_motif_seq_0283	14	POLASIG3	AATAAT		Plant polyA signal; Consensus sequence for plantpolyadenylation signal;
TF_motif_seq_0313	14	MYBCORE	CNGTTR		Binding site for all animal MYB and at least two plant MYBproteins ATMYB1 and ATMYB2, both isolated from Arabidopsis; ATMYB2 is involved in regulation of genes that are responsive to water stress in Arabidopsis; A petunia MYB protein (MYB.Ph3) is involved in regulation of flavonoid biosynthesis (Solano et al. EMBO J 14:1773 (1995)); See S000355;
TF_motif_seq_0327	14	ACGTABOX	TACGTA		A-box according to the nomenclature of ACGT elements by Fosteret al. (FASEB J 8:192-200 (1994)); One of ACGT elements; Found in ocs gene; RITA-1 binding site (Izawa et al. 1994); "G motif" by Toyofuku et al. (1998); G motif and TATCCAY motif (a GATA motif as its antisense sequence; see S000256) are responsible for sugar repression (Toyofuku et al. 1998); See S000346;
TF_motif_seq_0343	14	ANAERO1CONSENSUS	AAACAAA		One of 16 motifs found in silico in promoters of 13 anaerobicgenes involved in the fermentative pathway (anaerobic set 1)(Mohanty et al., 2005); Arbitrary named ANAERO1CONSENSUS by the PLACEdb curator; See also S000478, S000479, S000480, S000481;
TF_motif_seq_0348	14	DPBFCOREDCDC3	ACACNNG		A novel class of bZIP transcription factors, DPBF-1 and 2 (Dc3promoter-binding factor-1 and 2) binding core sequence; Found in the carrot (D.c.) Dc3 gene promoter; Dc3 expression is normally embryo-specific, and also can be induced by ABA; The Arabidopsis abscisic acid response gene ABI5 encodes a bZIP transcription factor; abi5 mutant have a pleiotropic defects in ABA response; ABI5 regulates a …
TF_motif_seq_0380	14	GARE2OSREP1	TAACGTA		Gibberellin-responsive element (GARE) found in the promoterregion of a cystein proteinase (REP-1) gene in rice; See S000020;
TF_motif_seq_0399	14	WBBOXPCWRKY1	TTTGACY		WB box; WRKY proteins bind specifically to the DNA sequencemotif (T)(T)TGAC(C/T), which is known as the W box; Found in amylase gene in sweet potato, alpha-Amy2 genes in wheat, barley, and wild oat, PR1 gene in parsley, and a transcription factor gene in Arabidopsis; The motif was initially registered in PLACEdb as TTGACT, and was corrected to TTGACY on 22 June, 2006; Y=C/T;
TF_motif_seq_0407	14	SP8BFIBSP8AIB	ACTGTGTA		One of SPBF binding site (SP8a); Found at -155 of gSPO-A1(sporamin) gene, and also at -880 of gB-Amy (beta-amylase) gene in sweet potato (I.b.); SP8BF recognizes both SP8a and SP8b sequences; See also SP8BFIBSP8BIB (S000184); SP8BF activity is also found in tobacco; "SP8a" found in the 5' upstream region of three differnt genes coding for sporamin and beta-amylase; Binding site of SPF1; SPF1 also…
TF_motif_seq_0410	14	ZDNAFORMINGATCAB1	ATACGTGT	bHLH	Z-DNA-forming sequence found in the Arabidopsis (A.t.)chlorophyll a/b binding protein gene (cab1) promoter; Involved in light-dependent developmental expression of the gene; "Z-box"; Activation of Z-box containing promoters is regulated by downstream regulatory components, COP1 and HY5; phyB and CRY1 photoreceptors act redundantly to induce Z-box containing promoters in white light;
TF_motif_seq_0413	14	PE2FNTRNR1A	ATTCGCGC		pE2F (proximal E2F elemen) at -143bp of tobacco (N.t.) RNR1apromoter; E2F factors involved in gene induction at the G1/S transition of the cell cycle; Important for regulating specific RNR1a (ribonucleotide reductase large subunit) gene expression in response to UV-C irradiation; See S000367;
TF_motif_seq_0429	14	E2F1OSPCNA	GCGGGAAA		re2f-1 found in the promoter of rice PCNA gene; Located between-142 and -135; "te2f-1" found in the promote of Tobacco PCBA gene; Located between -122 and -115; Binding site of OsE2F1 and OsE2F2; Involved in transcriptional activation in actively dividing cells and tissue;
TF_motif_seq_0431	14		GGTCCCAC	TCP
TF_motif_seq_0432	14	GGTCCCATGMSAUR	GGTCCCAT		Sequence found in NDE element in Soybean (G.m.) SAUR (SmallAuxin-Up RNA) 15A gene promoter; Involved in auxin responsiveness; See S000270, S000359;
TF_motif_seq_0435	14	PIATGAPB	GTGATCAC		PI found in the Arabidopsis thaliana(A.T.) GAPB gene promoter;Located between -157 and -150; Mutations in the "PI" resulted in reductions of light-activated gene transcription; GAPB encodes the B subunit of chloroplast glyceraldehyde-3-phosphate dehydrogenase(GADPH) of A.T.;
TF_motif_seq_0449	14	AUXRETGA1GMGH3	TGACGTAA		TGA-box #1 in putative auxin-resonsive element (AUXRE) ofsoybean (G.m.) GH3 promoter; Strong binding site for proteins in plant nuclear extracts;

## Sheet: Dicot
TF ID	No. of sequence	Matrix name	Matrix sequence	TF family	Description
TFmatrixID_0002	8			AT-Hook
TFmatrixID_0129	8	M0118_1.01		AT-Hook
TFmatrixID_0131	8	M0120_1.01		AT-Hook
TFmatrixID_0143	8	M0132_1.01		AT-Hook
TFmatrixID_0146	8	M0135_1.01		AT-Hook
TFmatrixID_0152	8	M0142_1.01		AT-Hook
TFmatrixID_0211	8	M0350_1.01		C2H2
TFmatrixID_0213	8	M0352_1.01		C2H2
TFmatrixID_0223	8	M0522_1.01		TCR
TFmatrixID_0230	8	M0534_1.01		TCR
TFmatrixID_0296	8	M1026_1.01		Homeodomain; ZF-HD
TFmatrixID_0380	8	M1299_1.01		Myb/SANT
TFmatrixID_0492	8	M2167_1.01		MADS box
TF_motif_seq_0003	8	WINPSTPIIIK	AAGCGTAAGT		Binding site of wound-inducible nuclear protein from woundedtomato leaves; Found in the promoter region of a protease inhibitor IIK gene from potato (S.t.);
TF_motif_seq_0009	8	LS7ATPR1	ACGTCATAGA		LS7; A positive salicylic acid-inducible element found in theArabidopsis (A.t.) PR-1 gene promoter; Binding site of TGA1; NPR1 increased the binding of TGA2 to the element; NPR1 is essential in activating systemic, inducible plant defense responses; See S000323; TGA6 expressed in roots in young seedlings; TGA2.1 is a direct transcriptional activator; TGA2.2 stabilizes TGA2.1 binding; NOTE: The mo…
TF_motif_seq_0083	8	D3GMAUX28	TATTTGCTTAA		D3; DNase I protected sequence found in the soybean (G.m.)auxin responsive gene, Aux28, promoter; Located between -750 and -760; A/T-rich sequence;
TF_motif_seq_0237	8		GAT	GATA; tify
TF_motif_seq_0238	8	DOFCOREZM	AAAG		Core site required for binding of Dof proteins in maize (Z.m.);Dof proteins are DNA binding proteins, with presumably only one zinc finger, and are unique to plants; Four cDNAs encoding Dof proteins, Dof1, Dof2, Dof3 and PBF, have been isolated from maize; PBF is an endosperm specific Dof protein that binds to prolamin box; Maize Dof1 enhances transcription from the promoters of both cytosolic or…
TF_motif_seq_0239	8		AA[AG]G	Dof
TF_motif_seq_0241	8		ATTA	ZF-HD
TF_motif_seq_0242	8	CAATBOX1	CAAT		CAAT promoter consensus sequence found in legA gene of pea;
TF_motif_seq_0243	8	GATABOX	GATA	GATA; tify	GATA box; GATA motif in CaMV 35S promoter; Binding with ASF-2;Three GATA box repeats were found in the promoter of Petunia (P.h.) chlorophyll a/b binding protein, Cab22 gene; Required for high level, light regulated, and tissue specific expression; Conserved in the promoter of all LHCII type I Cab genes;
TF_motif_seq_0245	8	GTGANTG10	GTGA		GTGA motif found in the promoter of the tobacco (N.t.) latepollen gene g10 which shows homology to pectate lyase and is the putative homologue of the tomato gene lat56; Located between -96 and -93; See S000280;
TF_motif_seq_0246	8	WRKY71OS	TGAC	Homeodomain; TALE	A core of TGAC-containing W-box of, e.g., Amy32b promoter;Binding site of rice WRKY71, a transcriptional repressor of the gibberellin signaling pathway; Parsley WRKY proteins bind specifically to TGAC-containing W box elements within the Pathogenesis-Related Class10 (PR-10) genes (Eulgem et al., 1999); See S000390 (TTGAC), S000442 (TGACT);
TF_motif_seq_0247	8	CACTFTPPCA1	YACT		Tetranucleotide (CACT) is a key component of Mem1 (mesophyllexpression module 1) found in the cis-regulatory element in the distal region of the phosphoenolpyruvate carboxylase (ppcA1) of the C4 dicot F. trinervia; Y=T/C;
TF_motif_seq_0248	8	MYBCOREATCYCB1	AACGG		Myb core in the 18 bp sequence which is able to activatereporter gene without leading to M-phase-specific expression, found in the promoter of Arabidopsis thaliana cyclin B1:1 gene; the 18 bp sequence share homology with a sequence found in the N. sylvestris cyclin B1 promoter (Trehin et al., 1999; see S000283):
TF_motif_seq_0249	8	ABRELATERD1	ACGTG		ABRE-like sequence (from -199 to -195) required foretiolation-induced expression of erd1 (early responsive to dehydration) in Arabidopsis;
TF_motif_seq_0250	8	POLLEN1LELAT52	AGAAA		One of two co-dependent regulatory elements responsible forpollen specific activation of tomato (L.e.) lat52 gene; Found at -72 to -68 region; See S000246 (POLLEN2LELAT52); AGAAA and TCCACCATA (S000246) are required for pollen specific expression; Also found in the promoter of tomato endo-beta-mannanase gene (LeMAN5) gene (Filichkin et al. 2004);
TF_motif_seq_0252	8		[AG]GATT	Myb/SANT; MYB; ARR-B
TF_motif_seq_0253	8	ROOTMOTIFTAPOX1	ATATT		Motif found both in promoters of rolD;
TF_motif_seq_0254	8		ATCTA	AP2; ERF
TF_motif_seq_0256	8		CATGC	B3
TF_motif_seq_0257	8	CCAATBOX1	CCAAT	NF-YB
TF_motif_seq_0258	8	LTRECOREATCOR15	CCGAC	Dehydrin	Core of low temperature responsive element (LTRE) of cor15a genein Arabidopsis (A.t.); A portion of repeat-C (C-repeat), TGGCCGAC, which is repeated twice in cor15a promoter (Baker et al., 1994); ABA responsiveness; Involved in cold induction of BN115 gene from winter Brassica napus; LTRE; See S000157, S000152; Light signaling mediated by phytochrome is necessary for cold- or drought- induced gen…
TF_motif_seq_0259	8	CGACGOSAMY3	CGACG		CGACG element found in the GC-rich regions of the rice (O.s.)Amy3D and Amy3E amylase genes, but not in Amy3E gene; May function as a coupling element for the G box element;
TF_motif_seq_0261	8	SURECOREATSULTR11	GAGAC		Core of sulfur-responsive element (SURE) found in the promoter ofSULTR1;1 high-affinity sulfate transporter gene in Arabidopsis; SURE contains auxin response factor (ARF) binding sequence (GAGACA)(see S000270 ARF:TGTCTC; its complementary seq is GAGACA), and this core sequence is a part of it; this core seq is involved in -S response; Beware of other SURE (sucrose responsive element) !!;
TF_motif_seq_0262	8	IBOXCORE	GATAA		I box; "I-box"; Conserved sequence upstream of light-regulatedgenes; Conserved sequence upstream of light-regulated genes of both monocots and dicots; See IBOX (S000124);
TF_motif_seq_0263	8	SORLIP1AT	GCCAC		one of "Sequences Over-Represented in Light-Induced Promoters(SORLIPs) in Arabidopsis; Computationally identified phyA-induced motifs; SORLIP 1 is most over-represented, and most statistically singnificant; See also S000483, S000484, S000485, S000486 (all SORLIPs), and also S000487, S000488, S000489, S000490 (all SORLREPs); Over-represented in light-induced cotyledon and root common genes and roo…
TF_motif_seq_0264	8	MYBST1	GGATA		Core motif of MybSt1 (a potato MYB homolog) binding site; MybSt1cDNA clone was isolated by using CaMV 35S promoter domain A as a probe (Baranowskij et al. 1994); The Myb motif of the MybSt1 protein is distinct from the plant Myb DNA binding domain described so far;
TF_motif_seq_0265	8	SORLIP2AT	GGGCC		one of "Sequences Over-Represented in Light-Induced Promoters(SORLIPs) in Arabidopsis; Computationally identified phyA-induced motifs; See also S000482, S000484, S000485, S000486 (all SORLIPs), and also S000487, S000488, S000489, S000490 (all SORLREPs);
TF_motif_seq_0266	8		GGNCC	TCP
TF_motif_seq_0267	8		GTTAC	Trihelix
TF_motif_seq_0268	8	ARR1AT	NGATT		ARR1-binding element found in Arabidopsis; ARR1 is a responseregulator; N=G/A/C/T; AGATT is found in the promoter of rice non-symbiotic haemoglobin-2 (NSHB) gene (Ross et al., 2004);
TF_motif_seq_0269	8	TAAAGSTKST1	TAAAG		TAAAG motif found in promoter of Solanum tuberosum (S.t.) KST1gene; Target site for trans-acting StDof1 protein controlling guard cell-specific gene expression; KST1 gene encodes a K+ influx channel of guard cells; See S000265;
TF_motif_seq_0271	8	ASF1MOTIFCAMV	TGACG	bZIP	ASF-1 binding site in CaMV 35S promoter; ASF-1 binds to twoTGACG motifs; See S000023 (AS1); Found in HBP-1 binding site of wheat histone H3 gene; TGACG motifs are found in many promoters and are involved in transcriptional activation of several genes by auxin and/or salicylic acid; May be relevant to light regulation; Binding site of tobacco TGA1a; TGA1a and b show homology to CREB; TGA6 is a new…
TF_motif_seq_0272	8	WBOXHVISO1	TGACT		SUSIBA2 bind to W-box element in barley iso1 (encodingisoamylase1) promoter;
TF_motif_seq_0274	8	BIHD1OS	TGTCA		Binding site of OsBIHD1, a rice BELL homeodomain transcriptionfactor;
TF_motif_seq_0275	8	WBOXATNPR1	TTGAC		W-box found in promoter of Arabidopsis thaliana (A.t.) NPR1gene; Located between +70 and +79 in tandem; They were recognized specifically by salicylic acid (SA)-induced WRKY DNA binding proteins; See S000142 (SQ=TTGACC); See S000310 (SQ=TTTGACY); A cluster of WRKY binding sites act as negative regulatory elements for the inducible expression of AtWRKY18 (Chena and Chen, 2002); See also S000142;
TF_motif_seq_0280	8	ACGTTBOX	AACGTT		T-box according to the nomenclature of ACGT elements by Fosteret al. (FASEB J 8:192-200 (1994)); One of ACGT elements; See also ACGTABOX (S000130), ACGTCBOX (S000131), and CACGTGMOTIF (S000042);
TF_motif_seq_0283	8	POLASIG3	AATAAT		Plant polyA signal; Consensus sequence for plantpolyadenylation signal;
TF_motif_seq_0300	8	CACGTGMOTIF	CACGTG	bHLH	CACGTG motif; "G-box"; Binding site of Arabidopsis GBF4; C.roseus G-box binding factor 1 (CrGBF1) and 1 (CrGBF2) can act as transcriptional repressors of the Str promoter via direct interaction with the G-box; See S000345; Essential for expression of beta-phaseolin gene during embryogenesis in bean, tobacco, Arabidopsis; Tomato Pti4 (ERF) regulates defense-related gene expression via GCC box and …
TF_motif_seq_0302	8	EBOXBNNAPA	CANNTG	bHLH	E-box of napA storage-protein gene of Brassica napus (B.n.); SeeS000042 (CACGTGMOTIF); see S000407 (Myc consensus: CANNTG); This sequence is also known as RRE (R response element)(Hartmann et al., 2005); MYC recognition site found in the promoters of thedehydration-responsive gene rd22 and many other genes in Arabidopsis; Binding site of ATMYC2 (previously known as rd22BP1); see S000144 (E-box; C…
TF_motif_seq_0321	8	GT1CONSENSUS	GRWAAW		Consensus GT-1 binding site in many light-regulated genes, e.g.,RBCS from many species, PHYA from oat and rice, spinach RCA and PETA, and bean CHS15; R=A/G; W=A/T; For a compilation of related GT elements and factors, see Villain et al. (1996); GT-1 can stabilize the TFIIA-TBP-DNA (TATA box) complex; The activation mechanism of GT-1 may be achieved through direct interaction between TFIIA and GT-…
TF_motif_seq_0327	8	ACGTABOX	TACGTA		A-box according to the nomenclature of ACGT elements by Fosteret al. (FASEB J 8:192-200 (1994)); One of ACGT elements; Found in ocs gene; RITA-1 binding site (Izawa et al. 1994); "G motif" by Toyofuku et al. (1998); G motif and TATCCAY motif (a GATA motif as its antisense sequence; see S000256) are responsible for sugar repression (Toyofuku et al. 1998); See S000346;
TF_motif_seq_0337	8	TATABOX5	TTATTT		TATA box; TATA box found in the 5'upstream region of pea (Pisumsativum) glutamine synthetase gene; a functional TATA element by in vivo analysis;
TF_motif_seq_0344	8	AACACOREOSGLUB1	AACAAAC		Core of AACA motifs found in rice (O.s.) glutelin genes, involvedin controlling the endosperm-specific expression; AACA is also closely associated with the GCN4 motif in all rice glutelin genes and together have been shown to confer endosperm-specific enhancement to the truncated -90 CaMV 35S promoter; See also S000045, S000181, S000276;
TF_motif_seq_0345	8	QARBNEXTA	AACGTGT		QAR (quantitative activator region) in promoter region ofBrassica napus (B.n.) extA extensin gene;
TF_motif_seq_0347	8	POLASIG2	AATTAAA	Alpha-amylase	PolyA signal; poly A signal found in rice alpha-amylase; -10 to-30 in the case of animal genes. AATAAA; AATAAT; AATTAAA; AATAAG;
TF_motif_seq_0357	8	2SSEEDPROTBANAPA	CAAACAC		Conserved in many storage-protein gene promoters; May beimportant for high activity of the napA promoter;
TF_motif_seq_0375	8	SEF4MOTIFGM7S	RTTTTTR		SEF4 binding site; Soybean (G.m.) consensus sequence found in5'upstream region (-199) of beta-conglycinin (7S globulin) gene (Gmg17.1); "Binding with SEF4 (soybean embryo factor 4)"; R=A/G;
TF_motif_seq_0383	8	TATABOX2	TATAAAT		TATA box; TATA box found in the 5'upstream region of pea legAgene; sporamin A of sweet potato; TATA box found in beta-phaseolin promoter (Grace et al.); sequence and spacing of TATA box elements are critical for accurate initiation (Grace et al.);
TF_motif_seq_0384	8	TATABOX4	TATATAA		TATA box; TATA box found in the 5'upstream region of sweetpotato sporamin A gene; TATA box found in beta-phaseolin promoter (Grace et al.); sequence and spacing of TATA box elements are critical for accurate initiation (Grace et al.);
TF_motif_seq_0388	8	TATABOX3	TATTAAT		TATA box; TATA box found in the 5'upstream region of sweetpotato sporamin A gene;
TF_motif_seq_0389	8	TATABOXOSPAL	TATTTAA		Binding site for OsTBP2, found in the promoter of rice pal geneencoding phenylalanine ammonia-lyase; OsTFIIB stimulated the DNA binding and bending activities of OsTBP2 and synergistically enhanced OsTBP2-mediated transcription from the pal promoter;
TF_motif_seq_0399	8	WBBOXPCWRKY1	TTTGACY		WB box; WRKY proteins bind specifically to the DNA sequencemotif (T)(T)TGAC(C/T), which is known as the W box; Found in amylase gene in sweet potato, alpha-Amy2 genes in wheat, barley, and wild oat, PR1 gene in parsley, and a transcription factor gene in Arabidopsis; The motif was initially registered in PLACEdb as TTGACT, and was corrected to TTGACY on 22 June, 2006; Y=C/T;
TF_motif_seq_0407	8	SP8BFIBSP8AIB	ACTGTGTA		One of SPBF binding site (SP8a); Found at -155 of gSPO-A1(sporamin) gene, and also at -880 of gB-Amy (beta-amylase) gene in sweet potato (I.b.); SP8BF recognizes both SP8a and SP8b sequences; See also SP8BFIBSP8BIB (S000184); SP8BF activity is also found in tobacco; "SP8a" found in the 5' upstream region of three differnt genes coding for sporamin and beta-amylase; Binding site of SPF1; SPF1 also…
TF_motif_seq_0410	8	ZDNAFORMINGATCAB1	ATACGTGT	bHLH	Z-DNA-forming sequence found in the Arabidopsis (A.t.)chlorophyll a/b binding protein gene (cab1) promoter; Involved in light-dependent developmental expression of the gene; "Z-box"; Activation of Z-box containing promoters is regulated by downstream regulatory components, COP1 and HY5; phyB and CRY1 photoreceptors act redundantly to induce Z-box containing promoters in white light;
TF_motif_seq_0414	8	ERELEE4	AWTTCAAA		ERE (ethylene responsive element) of tomato (L.e.) E4 andcarnation GST1 genes; GST1 is related to senescence; Found in the 5'-LTR region of TLC1.1 retrotransposon family in Lycopersicon chilense (Tapia et al.); ERE motifs mediate ethylene-induced activation of the U3 promoter region;
TF_motif_seq_0434	8	P1BS	GNATATNC		PHR1-binding sequence found in the upstream regions of phosphatestarvation responsive genes from several plant species; phr1 (phosphate starvation response 1) gene codes for PHR1 protein related to PSR1 gene in C. reinhardtii;
TF_motif_seq_0443	8	LECPLEACS2	TAAAATAT		Core element in LeCp (tomato Cys protease) binding cis-element(from -715 to -675) in LeAcs2 gene;
TF_motif_seq_0444	8		TAAATG[CT]A	Homeodomain; HD-ZIP
TF_motif_seq_0445	8	L1BOXATPDF1	TAAATGYA		L1 box found in promoter of Arabidopsis thaliana (A.t.)PROTODERMAL FACTOR1 (PDF1) gene; Located between -134 and -127; Involved in L1 layer-specific expression; L1-specific homeodomain protein ATML can bind to the "L1 box"; Y=C/T; A cotton fiber gene, RD22-like 1 (RDL1), contains a homeodomain binding L1 box and a MYB binding motif (Wang et al., 2004); HDZip IV; See also S000371;
TF_motif_seq_0449	8	AUXRETGA1GMGH3	TGACGTAA		TGA-box #1 in putative auxin-resonsive element (AUXRE) ofsoybean (G.m.) GH3 promoter; Strong binding site for proteins in plant nuclear extracts;
TF_motif_seq_0450	8	PALINDROMICCBOXGM	TGACGTCA		Palindromic C-box in soybean (G.m.); bZIP factors, STGA1 and STFs(STF1 and STF2) found in soybean apical hypocotyl, bind to this sequence;
TF_motif_seq_0453	8	EMHVCHORD	TGTAAAGT		Endosperm motif (EM) found in the promoter of barley (H.v.)c-hordein gene; Involved in the nitrogen response of c-hordein promoter;
TF_motif_seq_0460	8	INRNTPSADB	YTCANTYY		Inr (initiator) elements found in the tobacco psaDb genepromoter without TATA boxes; Light-responsive transcription of psaDb depends on Inr, but not TATA box;
TF_motif_seq_0508	8		TNCGTACAA	SBP
TFmatrixID_0094	7	P$PBF_01; 10074718		Dof
TFmatrixID_0133	7	M0122_1.01		AT-Hook
TFmatrixID_0148	7	M0137_1.01		AT-Hook
TFmatrixID_0150	7	M0139_1.01		AT-Hook
TFmatrixID_0154	7	M0145_1.01		AT-Hook
TFmatrixID_0193	7	M0263_1.01		bZIP
TFmatrixID_0227	7	M0526_1.01		TCR; CPP
TFmatrixID_0229	7	M0533_1.01		TCR
TFmatrixID_0238	7	M0577_1.01		Dof
TFmatrixID_0288	7	M0766_1.01		Homeodomain; HD-ZIP
TFmatrixID_0323	7	M1208_1.01		Myb/SANT
TFmatrixID_0334	7	M1219_1.01		Myb/SANT; MYB-related
TFmatrixID_0478	7	M1755_1.01		Dof
TFmatrixID_0480	7	M1763_1.01		Dof
TFmatrixID_0557	7	M2722_1.01; 10074718		Dof
TFmatrixID_0571	7	M3884_1.01; 14517545;11579208;10358756;9241250;9181474;9181474;8542253		TBP
TFmatrixID_0580	7	M6098_1.01		AT-Hook
TFmatrixID_0638	7			Dof
TF_motif_seq_0054	7	MARTBOX	TTWTWTTWTT		T-Box; Motif found in SAR (scaffold attachment region; ormatrix attachment region, MAR);
TF_motif_seq_0090	7	MARARS	WTTTATRTTTW		ARS element; Motif found in SAR (MAR);
TF_motif_seq_0139	7	BOX1PVCHS15	TAAAAGTTAAAAAC		Box 1 of bean (P.v.) chs15 promoter; one of SBF-1 binding sitesin chs15 promoter; Located at -318 to -305; Involved in organ-specific expression in plant development; Functions as a transcriptional silencer in electroporated protoplasts derived from undifferentiated suspension-cultured soybean cells; Resemble the binding site for the GT-1 factor in light-responsive elements; For a compilation of …
TF_motif_seq_0186	7	ASF1NTPARA	TTACGCAAGCAATGACAT		ASF-1 (as-1 binding nuclear factor) binding site found intobacco (N.t.) parA gene; Found in auxin-responsive regions; as-1-like sequences in parA, parB and parC bind with ASF-1, ALF-2, and ALF-1, respectively; See S000190 (ABFOS), S000238 (ALF1NTPARC), S000239 (ALF2NTPARB);
TF_motif_seq_0225	7	AGTACSAO	AAAAAGTAAAAAGTAAAAAAGTAAAAAG		AGTA repeat in pumpkin (C.s.) ascorbate oxidase gene (AO)promoter; Found in silencer region; AOBP (AGTA repeat binding protein) binding site; AOBP protein has DOF domain; Required for repression of expression of AO gene;
TF_motif_seq_0240	7	ACGTATERD1	ACGT		ACGT sequence (from -155 to -152) required for etiolation-inducedexpression of erd1 (early responsive to dehydration) in Arabidopsis;
TF_motif_seq_0255	7	RAV1AAT	CAACA	AP2; B3; RAV	Binding consensus sequence of Arabidopsis (A.t.) transcriptionfactor, RAV1; RAV1 specifically binds to DNA with bipartite sequence motifs of RAV1-A (CAACA) and RAV1-B (CACCTG); RAV1 protein contain AP2-like and B3-like domains; The AP2-like and B3-like domains recognize the CAACA and CACCTG motifs, respectively; The expression level of RAV1 were relatively high in rosette leaves and roots; See S0…
TF_motif_seq_0270	7		TGAC[CT]	WRKY
TF_motif_seq_0273	7	WBOXNTERF3	TGACY		W box found in the promoter region of a transcriptionalrepressor ERF3 gene in tobacco; May be involved in activation of ERF3 gene by wounding;(Nishiuchi et al., 2004) Y=C/T; See S000142, S000390, S000442, S000447;
TF_motif_seq_0282	7	POLASIG1	AATAAA	Alpha-amylase	PolyA signal; poly A signal found in legA gene of pea, ricealpha-amylase; -10 to -30 in the case of animal genes. Near upstream elements (NUE) in Arabidopsis (Loke et al. 2005);
TF_motif_seq_0289	7	NTBBF1ARROLB	ACTTTA
TF_motif_seq_0301	7		CACNTG	bHLH
TF_motif_seq_0315	7	GT1GMSCAM4	GAAAAA		GT-1 motif found in the promoter of Glycine max CaMisoform, SCaM-4; Plays a role in pathogen- and salt-induced SCaM-4 gene expression; See also S000198 (GT-1 consensus);
TF_motif_seq_0316	7	ACGTCBOX	GACGTC		C-box according to the nomenclature of ACGT elements by Fosteret al. (FASEB J 8:192-200 (1994)); One of ACGT elements; Factors groups 1, 2 and 3 have affinity for C-box (Izawa et al. J Mol Biol. 230:1131-1144 (1993)); RITA-1 binding site (Izawa et al. 1994);
TF_motif_seq_0322	7	CRTDREHVCBF2	GTCGAC		Preferred sequence for AP2 transcriptional activator HvCBF2 ofbarley; "Core CRT/DRE motif"; HvCBF2 bound to a (G/a)(T/c)CGAC core motif (Xue, 2003); DNA binding is regulated by temperature; This motif was erroneously ID-labeled in PLACEdb as CDTDREHVCBF2, and was corrected on 22 June, 2006;
TF_motif_seq_0339	7		TTGAC[CT]	WRKY
TF_motif_seq_0343	7	ANAERO1CONSENSUS	AAACAAA		One of 16 motifs found in silico in promoters of 13 anaerobicgenes involved in the fermentative pathway (anaerobic set 1)(Mohanty et al., 2005); Arbitrary named ANAERO1CONSENSUS by the PLACEdb curator; See also S000478, S000479, S000480, S000481;
TF_motif_seq_0346	7	RBCSCONSENSUS	AATCCAA		rbcS general consensus sequence; AATCCAA or AATCCAAC;
TF_motif_seq_0364	7	AMMORESIVDCRNIA1	CGAACTT		Motif (IVD) found in the Chlamydomonas (C.R.) Nia1 gene promoter;Located between -51 and -42; Involved in Nia1 transcription repression;
TF_motif_seq_0371	7	IBOXCORENT	GATAAGR		I-box core motif in the CAMs (conserved DNA modular arrays)associated with light-responsive promoter regions; See S000124 (GATAAG), S000199 (GATAA), S000213;
TF_motif_seq_0377	7	GAREAT	TAACAAR		GARE (GA-responsive element); Occurrence of GARE in GA-inducible,GA-responsible, and GA-nonresponsive genes found in Arabidopsis seed germination was 20, 18, and 12%, respectively; see S000181;
TF_motif_seq_0379	7	AMYBOX1	TAACARA	Alpha-amylase	amylase box; Conserved sequence found in 5'-upstream region ofalpha-amylase gene of rice, wheat, barley;
TF_motif_seq_0380	7	GARE2OSREP1	TAACGTA		Gibberellin-responsive element (GARE) found in the promoterregion of a cystein proteinase (REP-1) gene in rice; See S000020;
TF_motif_seq_0382	7	SP8BFIBSP8BIB	TACTATT		One of SPBF binding site (SP8b); Found at -330, -220, and -200 ofgSPO-B1 (sporamin) gene, and also at -80 of gB-Amy (beta-amylase) gene; SP8BF recognizes both SP8a and SP8b sequences; See also SP8BFIBSP8AIB (S000183); SP8BF activity is also found in tobacco; "SP8b" found in the 5' upstream region of three differnt genes coding for sporamin and beta-amylase; Binding site of SPF1; SPF1 also binds t…
TF_motif_seq_0395	7	TGTCACACMCUCUMISIN	TGTCACA		TGTCACA motif found in the region (from -254 to -215) ofcucumisin (a subtilisin-like serine protease) in the fruit of melon (Cucumis melo L.); A novel enhancer element necessary for fruit-specific expression of the cucumisin gene;
TF_motif_seq_0403	7	CCA1ATLHCB1	AAMAATCT		CCA1 binding site; CCA1 protein (myb-related transcriptionfactor) interact with two imperfect repeats of AAMAATCT in Lhcb1*3 gene of Arabidopsis thaliana (A.t.); Related to regulation by phytochrome;
TF_motif_seq_0404	7	XYLAT	ACAAAGAA		cis-element identified among the promoters of the "core xylemgene set";
TF_motif_seq_0413	7	PE2FNTRNR1A	ATTCGCGC		pE2F (proximal E2F elemen) at -143bp of tobacco (N.t.) RNR1apromoter; E2F factors involved in gene induction at the G1/S transition of the cell cycle; Important for regulating specific RNR1a (ribonucleotide reductase large subunit) gene expression in response to UV-C irradiation; See S000367;
TF_motif_seq_0431	7		GGTCCCAC	TCP
TF_motif_seq_0432	7	GGTCCCATGMSAUR	GGTCCCAT		Sequence found in NDE element in Soybean (G.m.) SAUR (SmallAuxin-Up RNA) 15A gene promoter; Involved in auxin responsiveness; See S000270, S000359;
TF_motif_seq_0454	7	TATAPVTRNALEU	TTTATATA		TATA-like motif; A TATA-like sequence found in Phaseolusvulgaris tRNALeu gene promoter; Frequently observed upstream of plant tRNA genes; Found in maize glycolytic glyceraldehyde-3-phospate dehydrogenase 4 (GapC4) gene promoter; Binding site of TATA binding protein (TBP);
TF_motif_seq_0457	7	PYRIMIDINEBOXHVEPB1	TTTTTTCC		Pyrimidine box found in the barley (H.v.) EPB-1 (cysteineproteinase) gene promoter; Located between -120 to -113; Required for GA induction; See S000297, S000259;
TF_motif_seq_0458	7	E2FCONSENSUS	WTTSSCSS		E2F consensus sequence of all different E2F-DP-binding motifsthat were experimentally verified in plants (Vandepoele et al., 2005); See also S000417, S000397, S000396, S000367, S000366; W=A/T; S=C/G;
