# Supplementary material for: Genome-Wide Evolutionary Analysis of Putative Non-Specific Herbicide Resistance Genes and Compilation of Core Promoters between Monocots and Dicots
Source: Genes (Basel). 2022 Jun 29;13(7):1171. doi: 10.3390/genes13071171 (PMC9316059; doi:10.3390/genes13071171)
Supplement: Supplementary file 1 [file genes-13-01171-s001.zip › Supplementary file S4.xlsx]

## Sheet: Total
TF ID	No. of sequence	Matrix name	Matrix sequence	TF family	Description
TF_motif_seq_0237	67		GAT	GATA; tify
TF_motif_seq_0238	67	DOFCOREZM	AAAG		Core site required for binding of Dof proteins in maize (Z.m.);Dof proteins are DNA binding proteins, with presumably only one zinc finger, and are unique to plants; Four cDNAs encoding Dof proteins, Dof1, Dof2, Dof3 and PBF, have been isolated from maize; PBF is an endosperm specific Dof protein that binds to prolamin box; Maize Dof1 enhances transcription from the promoters of both cytosolic or…
TF_motif_seq_0239	67		AA[AG]G	Dof
TF_motif_seq_0242	67	CAATBOX1	CAAT		CAAT promoter consensus sequence found in legA gene of pea;
TF_motif_seq_0243	67	GATABOX	GATA	GATA; tify	GATA box; GATA motif in CaMV 35S promoter; Binding with ASF-2;Three GATA box repeats were found in the promoter of Petunia (P.h.) chlorophyll a/b binding protein, Cab22 gene; Required for high level, light regulated, and tissue specific expression; Conserved in the promoter of all LHCII type I Cab genes;
TF_motif_seq_0246	67	WRKY71OS	TGAC	Homeodomain; TALE	A core of TGAC-containing W-box of, e.g., Amy32b promoter;Binding site of rice WRKY71, a transcriptional repressor of the gibberellin signaling pathway; Parsley WRKY proteins bind specifically to TGAC-containing W box elements within the Pathogenesis-Related Class10 (PR-10) genes (Eulgem et al., 1999); See S000390 (TTGAC), S000442 (TGACT);
TF_motif_seq_0247	67	CACTFTPPCA1	YACT		Tetranucleotide (CACT) is a key component of Mem1 (mesophyllexpression module 1) found in the cis-regulatory element in the distal region of the phosphoenolpyruvate carboxylase (ppcA1) of the C4 dicot F. trinervia; Y=T/C;
TF_motif_seq_0248	67	MYBCOREATCYCB1	AACGG		Myb core in the 18 bp sequence which is able to activatereporter gene without leading to M-phase-specific expression, found in the promoter of Arabidopsis thaliana cyclin B1:1 gene; the 18 bp sequence share homology with a sequence found in the N. sylvestris cyclin B1 promoter (Trehin et al., 1999; see S000283):
TF_motif_seq_0249	67	ABRELATERD1	ACGTG		ABRE-like sequence (from -199 to -195) required foretiolation-induced expression of erd1 (early responsive to dehydration) in Arabidopsis;
TF_motif_seq_0254	67		ATCTA	AP2; ERF
TF_motif_seq_0256	67		CATGC	B3
TF_motif_seq_0257	67	CCAATBOX1	CCAAT	NF-YB	Common sequence found in the 5'-non-coding regions of eukaryoticgenes; "CCAAT box" found in the promoter of heat shock protein genes; Located immediately upstream from the most distal HSE of the promoter; "CCAAT box" act cooperatively with HSEs to increase the hs promoter activity;
TF_motif_seq_0258	67	LTRECOREATCOR15	CCGAC	Dehydrin	Core of low temperature responsive element (LTRE) of cor15a genein Arabidopsis (A.t.); A portion of repeat-C (C-repeat), TGGCCGAC, which is repeated twice in cor15a promoter (Baker et al., 1994); ABA responsiveness; Involved in cold induction of BN115 gene from winter Brassica napus; LTRE; See S000157, S000152; Light signaling mediated by phytochrome is necessary for cold- or drought- induced gen…
TF_motif_seq_0261	67	SURECOREATSULTR11	GAGAC		Core of sulfur-responsive element (SURE) found in the promoter ofSULTR1;1 high-affinity sulfate transporter gene in Arabidopsis; SURE contains auxin response factor (ARF) binding sequence (GAGACA)(see S000270 ARF:TGTCTC; its complementary seq is GAGACA), and this core sequence is a part of it; this core seq is involved in -S response; Beware of other SURE (sucrose responsive element) !!;
TF_motif_seq_0262	67	IBOXCORE	GATAA		I box; "I-box"; Conserved sequence upstream of light-regulatedgenes; Conserved sequence upstream of light-regulated genes of both monocots and dicots; See IBOX (S000124);
TF_motif_seq_0263	67	SORLIP1AT	GCCAC		one of "Sequences Over-Represented in Light-Induced Promoters(SORLIPs) in Arabidopsis; Computationally identified phyA-induced motifs; SORLIP 1 is most over-represented, and most statistically singnificant; See also S000483, S000484, S000485, S000486 (all SORLIPs), and also S000487, S000488, S000489, S000490 (all SORLREPs); Over-represented in light-induced cotyledon and root common genes and roo…
TF_motif_seq_0264	67	MYBST1	GGATA		Core motif of MybSt1 (a potato MYB homolog) binding site; MybSt1cDNA clone was isolated by using CaMV 35S promoter domain A as a probe (Baranowskij et al. 1994); The Myb motif of the MybSt1 protein is distinct from the plant Myb DNA binding domain described so far;
TF_motif_seq_0265	67	SORLIP2AT	GGGCC		one of "Sequences Over-Represented in Light-Induced Promoters(SORLIPs) in Arabidopsis; Computationally identified phyA-induced motifs; See also S000482, S000484, S000485, S000486 (all SORLIPs), and also S000487, S000488, S000489, S000490 (all SORLREPs);
TF_motif_seq_0266	67		GGNCC	TCP
TF_motif_seq_0267	67		GTTAC	Trihelix
TF_motif_seq_0268	67	ARR1AT	NGATT		ARR1-binding element found in Arabidopsis; ARR1 is a responseregulator; N=G/A/C/T; AGATT is found in the promoter of rice non-symbiotic haemoglobin-2 (NSHB) gene (Ross et al., 2004);
TF_motif_seq_0269	67	TAAAGSTKST1	TAAAG		TAAAG motif found in promoter of Solanum tuberosum (S.t.) KST1gene; Target site for trans-acting StDof1 protein controlling guard cell-specific gene expression; KST1 gene encodes a K+ influx channel of guard cells; See S000265;
TF_motif_seq_0271	67	ASF1MOTIFCAMV	TGACG	bZIP	ASF-1 binding site in CaMV 35S promoter; ASF-1 binds to twoTGACG motifs; See S000023 (AS1); Found in HBP-1 binding site of wheat histone H3 gene; TGACG motifs are found in many promoters and are involved in transcriptional activation of several genes by auxin and/or salicylic acid; May be relevant to light regulation; Binding site of tobacco TGA1a; TGA1a and b show homology to CREB; TGA6 is a new…
TF_motif_seq_0272	67	WBOXHVISO1	TGACT		SUSIBA2 bind to W-box element in barley iso1 (encodingisoamylase1) promoter;
TF_motif_seq_0274	67	BIHD1OS	TGTCA		Binding site of OsBIHD1, a rice BELL homeodomain transcriptionfactor;
TF_motif_seq_0275	67	WBOXATNPR1	TTGAC		W-box found in promoter of Arabidopsis thaliana (A.t.) NPR1gene; Located between +70 and +79 in tandem; They were recognized specifically by salicylic acid (SA)-induced WRKY DNA binding proteins; See S000142 (SQ=TTGACC); See S000310 (SQ=TTTGACY); A cluster of WRKY binding sites act as negative regulatory elements for the inducible expression of AtWRKY18 (Chena and Chen, 2002); See also S000142;
TFmatrixID_0193	66	M0263_1.01		bZIP
TF_motif_seq_0241	66		ATTA	ZF-HD
TF_motif_seq_0245	66	GTGANTG10	GTGA		GTGA motif found in the promoter of the tobacco (N.t.) latepollen gene g10 which shows homology to pectate lyase and is the putative homologue of the tomato gene lat56; Located between -96 and -93; See S000280;
TF_motif_seq_0259	66	CGACGOSAMY3	CGACG		CGACG element found in the GC-rich regions of the rice (O.s.)Amy3D and Amy3E amylase genes, but not in Amy3E gene; May function as a coupling element for the G box element;
TF_motif_seq_0321	66	GT1CONSENSUS	GRWAAW		Consensus GT-1 binding site in many light-regulated genes, e.g.,RBCS from many species, PHYA from oat and rice, spinach RCA and PETA, and bean CHS15; R=A/G; W=A/T; For a compilation of related GT elements and factors, see Villain et al. (1996); GT-1 can stabilize the TFIIA-TBP-DNA (TATA box) complex; The activation mechanism of GT-1 may be achieved through direct interaction between TFIIA and GT-…
TF_motif_seq_0410	66	ZDNAFORMINGATCAB1	ATACGTGT	bZIP	Z-DNA-forming sequence found in the Arabidopsis (A.t.)chlorophyll a/b binding protein gene (cab1) promoter; Involved in light-dependent developmental expression of the gene; "Z-box"; Activation of Z-box containing promoters is regulated by downstream regulatory components, COP1 and HY5; phyB and CRY1 photoreceptors act redundantly to induce Z-box containing promoters in white light;
TF_motif_seq_0148	65	HBOXCONSENSUSPVCHS	CCTACCNNNNNNNCT		H-box; Consensus sequence of H-boxes found in Phaseolus vulgaris chs15 gene promoter; Essential for both light regulation and elicitor induction; Similar sequence was found in tobacco Tnt1 retrotransposon promoter (LTR); Tnt1 is induced by wounding and by abiotic stress; "KAP-2" binds to the H-box and stimulates transcription from a promoter harboring the H-box; "KAP-2" shares sequence similarity…
TF_motif_seq_0280	65	ACGTTBOX	AACGTT		T-box according to the nomenclature of ACGT elements by Fosteret al. (FASEB J 8:192-200 (1994)); One of ACGT elements; See also ACGTABOX (S000130), ACGTCBOX (S000131), and CACGTGMOTIF (S000042);
TF_motif_seq_0302	65	EBOXBNNAPA	CANNTG	bHLH	E-box of napA storage-protein gene of Brassica napus (B.n.); SeeS000042 (CACGTGMOTIF); see S000407 (Myc consensus: CANNTG); This sequence is also known as RRE (R response element)(Hartmann et al., 2005); MYC recognition site found in the promoters of thedehydration-responsive gene rd22 and many other genes in Arabidopsis; Binding site of ATMYC2 (previously known as rd22BP1); see S000144 (E-box; C…
TF_motif_seq_0407	65	SP8BFIBSP8AIB	ACTGTGTA		One of SPBF binding site (SP8a); Found at -155 of gSPO-A1(sporamin) gene, and also at -880 of gB-Amy (beta-amylase) gene in sweet potato (I.b.); SP8BF recognizes both SP8a and SP8b sequences; See also SP8BFIBSP8BIB (S000184); SP8BF activity is also found in tobacco; "SP8a" found in the 5' upstream region of three differnt genes coding for sporamin and beta-amylase; Binding site of SPF1; SPF1 also…
TF_motif_seq_0434	65	P1BS	GNATATNC		PHR1-binding sequence found in the upstream regions of phosphatestarvation responsive genes from several plant species; phr1 (phosphate starvation response 1) gene codes for PHR1 protein related to PSR1 gene in C. reinhardtii;
TF_motif_seq_0449	65	AUXRETGA1GMGH3	TGACGTAA		TGA-box #1 in putative auxin-resonsive element (AUXRE) ofsoybean (G.m.) GH3 promoter; Strong binding site for proteins in plant nuclear extracts;
TF_motif_seq_0508	65		TNCGTACAA	SBP
TF_motif_seq_0250	64	POLLEN1LELAT52	AGAAA		One of two co-dependent regulatory elements responsible forpollen specific activation of tomato (L.e.) lat52 gene; Found at -72 to -68 region; See S000246 (POLLEN2LELAT52); AGAAA and TCCACCATA (S000246) are required for pollen specific expression; Also found in the promoter of tomato endo-beta-mannanase gene (LeMAN5) gene (Filichkin et al. 2004);
TF_motif_seq_0252	64	Myb/SANT; MYB; ARR-B	[AG]GATT
TF_motif_seq_0253	64	ROOTMOTIFTAPOX1	ATATT		Motif found both in promoters of rolD;
TF_motif_seq_0303	64	CATATGGMSAUR	CATATG		Sequence found in NDE element in soybean (G.m.) SAUR (SmallAuxin-Up RNA) 15A gene promoter; Involved in auxin responsiveness; See S000359, S000360;
TF_motif_seq_0327	64	ACGTABOX	TACGTA		A-box according to the nomenclature of ACGT elements by Fosteret al. (FASEB J 8:192-200 (1994)); One of ACGT elements; Found in ocs gene; RITA-1 binding site (Izawa et al. 1994); "G motif" by Toyofuku et al. (1998); G motif and TATCCAY motif (a GATA motif as its antisense sequence; see S000256) are responsible for sugar repression (Toyofuku et al. 1998); See S000346;
TF_motif_seq_0270	63		TGAC[CT]	WRKY
TF_motif_seq_0273	63	WBOXNTERF3	TGACY		W box found in the promoter region of a transcriptionalrepressor ERF3 gene in tobacco; May be involved in activation of ERF3 gene by wounding;(Nishiuchi et al., 2004) Y=C/T; See S000142, S000390, S000442, S000447;
TF_motif_seq_0283	63	POLASIG3	AATAAT		Plant polyA signal; Consensus sequence for plantpolyadenylation signal;
TF_motif_seq_0413	63	PE2FNTRNR1A	ATTCGCGC		pE2F (proximal E2F elemen) at -143bp of tobacco (N.t.) RNR1apromoter; E2F factors involved in gene induction at the G1/S transition of the cell cycle; Important for regulating specific RNR1a (ribonucleotide reductase large subunit) gene expression in response to UV-C irradiation; See S000367;
TF_motif_seq_0429	63	E2F1OSPCNA	GCGGGAAA		re2f-1 found in the promoter of rice PCNA gene; Located between-142 and -135; "te2f-1" found in the promote of Tobacco PCBA gene; Located between -122 and -115; Binding site of OsE2F1 and OsE2F2; Involved in transcriptional activation in actively dividing cells and tissue;
TFmatrixID_0143	62	M0132_1.01		AT-Hook
TF_motif_seq_0425	62	SITEIOSPCNA	CCAGGTGG		Site I of rice (O.s.) PCNA (proliferating cell nuclear antigen)gene; Found at -201 to -194; Resemble G-box; May contribute in part to transcriptional activation;
TF_motif_seq_0432	62	GGTCCCATGMSAUR	GGTCCCAT		Sequence found in NDE element in Soybean (G.m.) SAUR (SmallAuxin-Up RNA) 15A gene promoter; Involved in auxin responsiveness; See S000270, S000359;
TF_motif_seq_0300	61	CACGTGMOTIF	CACGTG	bHLH	CACGTG motif; "G-box"; Binding site of Arabidopsis GBF4; C.roseus G-box binding factor 1 (CrGBF1) and 1 (CrGBF2) can act as transcriptional repressors of the Str promoter via direct interaction with the G-box; See S000345; Essential for expression of beta-phaseolin gene during embryogenesis in bean, tobacco, Arabidopsis; Tomato Pti4 (ERF) regulates defense-related gene expression via GCC box and …
TF_motif_seq_0431	61		GGTCCCAC	TCP
TF_motif_seq_0450	61	PALINDROMICCBOXGM	TGACGTCA		Palindromic C-box in soybean (G.m.); bZIP factors, STGA1 and STFs(STF1 and STF2) found in soybean apical hypocotyl, bind to this sequence;
TF_motif_seq_0244	60	CURECORECR	GTAC	SBP	GTAC is the core of a CuRE (copper-response element) found inCyc6 and Cpx1 genes in Chlamydomonas; Also involved in oxygen-response of these genes; For CuRE, see Quin and Merchant, 1995;
TF_motif_seq_0255	60	RAV1AAT	CAACA	AP2; B3; RAV	Binding consensus sequence of Arabidopsis (A.t.) transcriptionfactor, RAV1; RAV1 specifically binds to DNA with bipartite sequence motifs of RAV1-A (CAACA) and RAV1-B (CACCTG); RAV1 protein contain AP2-like and B3-like domains; The AP2-like and B3-like domains recognize the CAACA and CACCTG motifs, respectively; The expression level of RAV1 were relatively high in rosette leaves and roots; See S0…
TF_motif_seq_0313	60	MYBCORE	CNGTTR		Binding site for all animal MYB and at least two plant MYBproteins ATMYB1 and ATMYB2, both isolated from Arabidopsis; ATMYB2 is involved in regulation of genes that are responsive to water stress in Arabidopsis; A petunia MYB protein (MYB.Ph3) is involved in regulation of flavonoid biosynthesis (Solano et al. EMBO J 14:1773 (1995)); See S000355;
TF_motif_seq_0343	60	ANAERO1CONSENSUS	AAACAAA		One of 16 motifs found in silico in promoters of 13 anaerobicgenes involved in the fermentative pathway (anaerobic set 1)(Mohanty et al., 2005); Arbitrary named ANAERO1CONSENSUS by the PLACEdb curator; See also S000478, S000479, S000480, S000481;

## Sheet: Monocot
TF ID	No. of sequence	Matrix name	Matrix sequence	TF family	Description
TFmatrixID_0193	42	M0263_1.01		bZIP
TF_motif_seq_0148	42	HBOXCONSENSUSPVCHS	CCTACCNNNNNNNCT		H-box; Consensus sequence of H-boxes found in Phaseolus vulgaris chs15 gene promoter; Essential for both light regulation and elicitor induction; Similar sequence was found in tobacco Tnt1 retrotransposon promoter (LTR); Tnt1 is induced by wounding and by abiotic stress; "KAP-2" binds to the H-box and stimulates transcription from a promoter harboring the H-box; "KAP-2" shares sequence similarity…
TF_motif_seq_0237	42		GAT	GATA; tify
TF_motif_seq_0238	42	DOFCOREZM	AAAG		Core site required for binding of Dof proteins in maize (Z.m.);Dof proteins are DNA binding proteins, with presumably only one zinc finger, and are unique to plants; Four cDNAs encoding Dof proteins, Dof1, Dof2, Dof3 and PBF, have been isolated from maize; PBF is an endosperm specific Dof protein that binds to prolamin box; Maize Dof1 enhances transcription from the promoters of both cytosolic or…
TF_motif_seq_0239	42		AA[AG]G	Dof
TF_motif_seq_0242	42	CAATBOX1	CAAT		CAAT promoter consensus sequence found in legA gene of pea;
TF_motif_seq_0243	42	GATABOX	GATA	GATA; tify	GATA box; GATA motif in CaMV 35S promoter; Binding with ASF-2;Three GATA box repeats were found in the promoter of Petunia (P.h.) chlorophyll a/b binding protein, Cab22 gene; Required for high level, light regulated, and tissue specific expression; Conserved in the promoter of all LHCII type I Cab genes;
TF_motif_seq_0245	42	GTGANTG10	GTGA		GTGA motif found in the promoter of the tobacco (N.t.) latepollen gene g10 which shows homology to pectate lyase and is the putative homologue of the tomato gene lat56; Located between -96 and -93; See S000280;
TF_motif_seq_0246	42	WRKY71OS	TGAC	Homeodomain; TALE	A core of TGAC-containing W-box of, e.g., Amy32b promoter;Binding site of rice WRKY71, a transcriptional repressor of the gibberellin signaling pathway; Parsley WRKY proteins bind specifically to TGAC-containing W box elements within the Pathogenesis-Related Class10 (PR-10) genes (Eulgem et al., 1999); See S000390 (TTGAC), S000442 (TGACT);
TF_motif_seq_0247	42	CACTFTPPCA1	YACT		Tetranucleotide (CACT) is a key component of Mem1 (mesophyllexpression module 1) found in the cis-regulatory element in the distal region of the phosphoenolpyruvate carboxylase (ppcA1) of the C4 dicot F. trinervia; Y=T/C;
TF_motif_seq_0248	42	MYBCOREATCYCB1	AACGG		Myb core in the 18 bp sequence which is able to activatereporter gene without leading to M-phase-specific expression, found in the promoter of Arabidopsis thaliana cyclin B1:1 gene; the 18 bp sequence share homology with a sequence found in the N. sylvestris cyclin B1 promoter (Trehin et al., 1999; see S000283):
TF_motif_seq_0249	42	ABRELATERD1	ACGTG		ABRE-like sequence (from -199 to -195) required foretiolation-induced expression of erd1 (early responsive to dehydration) in Arabidopsis;
TF_motif_seq_0254	42		ATCTA	AP2; ERF
TF_motif_seq_0256	42		CATGC	B3
TF_motif_seq_0257	42	CCAATBOX1	CCAAT	NF-YB	Common sequence found in the 5'-non-coding regions of eukaryoticgenes; "CCAAT box" found in the promoter of heat shock protein genes; Located immediately upstream from the most distal HSE of the promoter; "CCAAT box" act cooperatively with HSEs to increase the hs promoter activity;
TF_motif_seq_0258	42	LTRECOREATCOR15	CCGAC	Dehydrin	Core of low temperature responsive element (LTRE) of cor15a genein Arabidopsis (A.t.); A portion of repeat-C (C-repeat), TGGCCGAC, which is repeated twice in cor15a promoter (Baker et al., 1994); ABA responsiveness; Involved in cold induction of BN115 gene from winter Brassica napus; LTRE; See S000157, S000152; Light signaling mediated by phytochrome is necessary for cold- or drought- induced gen…
TF_motif_seq_0259	42	CGACGOSAMY3	CGACG		CGACG element found in the GC-rich regions of the rice (O.s.)Amy3D and Amy3E amylase genes, but not in Amy3E gene; May function as a coupling element for the G box element;
TF_motif_seq_0261	42	SURECOREATSULTR11	GAGAC		Core of sulfur-responsive element (SURE) found in the promoter ofSULTR1;1 high-affinity sulfate transporter gene in Arabidopsis; SURE contains auxin response factor (ARF) binding sequence (GAGACA)(see S000270 ARF:TGTCTC; its complementary seq is GAGACA), and this core sequence is a part of it; this core seq is involved in -S response; Beware of other SURE (sucrose responsive element) !!;
TF_motif_seq_0262	42	IBOXCORE	GATAA		I box; "I-box"; Conserved sequence upstream of light-regulatedgenes; Conserved sequence upstream of light-regulated genes of both monocots and dicots; See IBOX (S000124);
TF_motif_seq_0263	42	SORLIP1AT	GCCAC		one of "Sequences Over-Represented in Light-Induced Promoters(SORLIPs) in Arabidopsis; Computationally identified phyA-induced motifs; SORLIP 1 is most over-represented, and most statistically singnificant; See also S000483, S000484, S000485, S000486 (all SORLIPs), and also S000487, S000488, S000489, S000490 (all SORLREPs); Over-represented in light-induced cotyledon and root common genes and roo…
TF_motif_seq_0264	42	MYBST1	GGATA		Core motif of MybSt1 (a potato MYB homolog) binding site; MybSt1cDNA clone was isolated by using CaMV 35S promoter domain A as a probe (Baranowskij et al. 1994); The Myb motif of the MybSt1 protein is distinct from the plant Myb DNA binding domain described so far;
TF_motif_seq_0265	42		GGGCC		one of "Sequences Over-Represented in Light-Induced Promoters(SORLIPs) in Arabidopsis; Computationally identified phyA-induced motifs; See also S000482, S000484, S000485, S000486 (all SORLIPs), and also S000487, S000488, S000489, S000490 (all SORLREPs);
TF_motif_seq_0266	42		GGNCC	TCP
TF_motif_seq_0267	42		GTTAC	Trihelix
TF_motif_seq_0268	42	ARR1AT	NGATT		ARR1-binding element found in Arabidopsis; ARR1 is a responseregulator; N=G/A/C/T; AGATT is found in the promoter of rice non-symbiotic haemoglobin-2 (NSHB) gene (Ross et al., 2004);
TF_motif_seq_0269	42	TAAAGSTKST1	TAAAG		TAAAG motif found in promoter of Solanum tuberosum (S.t.) KST1gene; Target site for trans-acting StDof1 protein controlling guard cell-specific gene expression; KST1 gene encodes a K+ influx channel of guard cells; See S000265;
TF_motif_seq_0271	42	ASF1MOTIFCAMV	TGACG	bZIP	ASF-1 binding site in CaMV 35S promoter; ASF-1 binds to twoTGACG motifs; See S000023 (AS1); Found in HBP-1 binding site of wheat histone H3 gene; TGACG motifs are found in many promoters and are involved in transcriptional activation of several genes by auxin and/or salicylic acid; May be relevant to light regulation; Binding site of tobacco TGA1a; TGA1a and b show homology to CREB; TGA6 is a new…
TF_motif_seq_0272	42	WBOXHVISO1	TGACT		SUSIBA2 bind to W-box element in barley iso1 (encodingisoamylase1) promoter;
TF_motif_seq_0274	42	BIHD1OS	TGTCA		Binding site of OsBIHD1, a rice BELL homeodomain transcriptionfactor;
TF_motif_seq_0275	42	WBOXATNPR1	TTGAC		W-box found in promoter of Arabidopsis thaliana (A.t.) NPR1gene; Located between +70 and +79 in tandem; They were recognized specifically by salicylic acid (SA)-induced WRKY DNA binding proteins; See S000142 (SQ=TTGACC); See S000310 (SQ=TTTGACY); A cluster of WRKY binding sites act as negative regulatory elements for the inducible expression of AtWRKY18 (Chena and Chen, 2002); See also S000142;
TF_motif_seq_0429	42	E2F1OSPCNA	GCGGGAAA		re2f-1 found in the promoter of rice PCNA gene; Located between-142 and -135; "te2f-1" found in the promote of Tobacco PCBA gene; Located between -122 and -115; Binding site of OsE2F1 and OsE2F2; Involved in transcriptional activation in actively dividing cells and tissue;
TF_motif_seq_0508	42		TNCGTACAA	SBP
TF_motif_seq_0241	41		ATTA	ZF-HD
TF_motif_seq_0244	41	CURECORECR	GTAC	SBP	GTAC is the core of a CuRE (copper-response element) found inCyc6 and Cpx1 genes in Chlamydomonas; Also involved in oxygen-response of these genes; For CuRE, see Quin and Merchant, 1995;
TF_motif_seq_0252	41		[AG]GATT	Myb/SANT; MYB; ARR-B
TF_motif_seq_0302	41	EBOXBNNAPA	CANNTG	bHLH	E-box of napA storage-protein gene of Brassica napus (B.n.); SeeS000042 (CACGTGMOTIF); see S000407 (Myc consensus: CANNTG); This sequence is also known as RRE (R response element)(Hartmann et al., 2005); MYC recognition site found in the promoters of thedehydration-responsive gene rd22 and many other genes in Arabidopsis; Binding site of ATMYC2 (previously known as rd22BP1); see S000144 (E-box; C…
TF_motif_seq_0321	41	GT1CONSENSUS	GRWAAW		Consensus GT-1 binding site in many light-regulated genes, e.g.,RBCS from many species, PHYA from oat and rice, spinach RCA and PETA, and bean CHS15; R=A/G; W=A/T; For a compilation of related GT elements and factors, see Villain et al. (1996); GT-1 can stabilize the TFIIA-TBP-DNA (TATA box) complex; The activation mechanism of GT-1 may be achieved through direct interaction between TFIIA and GT-…
TF_motif_seq_0410	41	ZDNAFORMINGATCAB1	ATACGTGT	bHLH	Z-DNA-forming sequence found in the Arabidopsis (A.t.)chlorophyll a/b binding protein gene (cab1) promoter; Involved in light-dependent developmental expression of the gene; "Z-box"; Activation of Z-box containing promoters is regulated by downstream regulatory components, COP1 and HY5; phyB and CRY1 photoreceptors act redundantly to induce Z-box containing promoters in white light;
TF_motif_seq_0425	41	SITEIOSPCNA	CCAGGTGG		Site I of rice (O.s.) PCNA (proliferating cell nuclear antigen)gene; Found at -201 to -194; Resemble G-box; May contribute in part to transcriptional activation;
TF_motif_seq_0431	41		GGTCCCAC	TCP
TF_motif_seq_0449	41	AUXRETGA1GMGH3	TGACGTAA		TGA-box #1 in putative auxin-resonsive element (AUXRE) ofsoybean (G.m.) GH3 promoter; Strong binding site for proteins in plant nuclear extracts;
TF_motif_seq_0458	41	E2FCONSENSUS	WTTSSCSS		E2F consensus sequence of all different E2F-DP-binding motifsthat were experimentally verified in plants (Vandepoele et al., 2005); See also S000417, S000397, S000396, S000367, S000366; W=A/T; S=C/G;
TF_motif_seq_0270	40		TGAC[CT]	WRKY
TF_motif_seq_0273	40		TGACY		W box found in the promoter region of a transcriptionalrepressor ERF3 gene in tobacco; May be involved in activation of ERF3 gene by wounding;(Nishiuchi et al., 2004) Y=C/T; See S000142, S000390, S000442, S000447;
TF_motif_seq_0280	40	ACGTTBOX	AACGTT		T-box according to the nomenclature of ACGT elements by Fosteret al. (FASEB J 8:192-200 (1994)); One of ACGT elements; See also ACGTABOX (S000130), ACGTCBOX (S000131), and CACGTGMOTIF (S000042);
TF_motif_seq_0303	40	CATATGGMSAUR	CATATG		Sequence found in NDE element in soybean (G.m.) SAUR (SmallAuxin-Up RNA) 15A gene promoter; Involved in auxin responsiveness; See S000359, S000360;
TF_motif_seq_0322	40	CRTDREHVCBF2	GTCGAC		Preferred sequence for AP2 transcriptional activator HvCBF2 ofbarley; "Core CRT/DRE motif"; HvCBF2 bound to a (G/a)(T/c)CGAC core motif (Xue, 2003); DNA binding is regulated by temperature
TF_motif_seq_0327	40	ACGTABOX	TACGTA		A-box according to the nomenclature of ACGT elements by Fosteret al. (FASEB J 8:192-200 (1994)); One of ACGT elements; Found in ocs gene; RITA-1 binding site (Izawa et al. 1994); "G motif" by Toyofuku et al. (1998); G motif and TATCCAY motif (a GATA motif as its antisense sequence; see S000256) are responsible for sugar repression (Toyofuku et al. 1998); See S000346;
TF_motif_seq_0407	40	SP8BFIBSP8AIB	ACTGTGTA		One of SPBF binding site (SP8a); Found at -155 of gSPO-A1(sporamin) gene, and also at -880 of gB-Amy (beta-amylase) gene in sweet potato (I.b.); SP8BF recognizes both SP8a and SP8b sequences; See also SP8BFIBSP8BIB (S000184); SP8BF activity is also found in tobacco; "SP8a" found in the 5' upstream region of three differnt genes coding for sporamin and beta-amylase; Binding site of SPF1; SPF1 also…
TF_motif_seq_0413	40	PE2FNTRNR1A	ATTCGCGC		pE2F (proximal E2F elemen) at -143bp of tobacco (N.t.) RNR1apromoter; E2F factors involved in gene induction at the G1/S transition of the cell cycle; Important for regulating specific RNR1a (ribonucleotide reductase large subunit) gene expression in response to UV-C irradiation; See S000367;
TF_motif_seq_0434	40	P1BS	GNATATNC		PHR1-binding sequence found in the upstream regions of phosphatestarvation responsive genes from several plant species; phr1 (phosphate starvation response 1) gene codes for PHR1 protein related to PSR1 gene in C. reinhardtii;

## Sheet: Dicot
TF ID	No. of sequence	Matrix name	Matrix sequence	TF family	Description
TFmatrixID_0143	25	M0132_1.01		AT-Hook
TF_motif_seq_0237	25		GAT	GATA; tify
TF_motif_seq_0238	25	DOFCOREZM	AAAG		Core site required for binding of Dof proteins in maize (Z.m.);Dof proteins are DNA binding proteins, with presumably only one zinc finger, and are unique to plants; Four cDNAs encoding Dof proteins, Dof1, Dof2, Dof3 and PBF, have been isolated from maize; PBF is an endosperm specific Dof protein that binds to prolamin box; Maize Dof1 enhances transcription from the promoters of both cytosolic or…
TF_motif_seq_0239	25		AA[AG]G	Dof
TF_motif_seq_0241	25		ATTA	ZF-HD
TF_motif_seq_0242	25	CAATBOX1	CAAT		CAAT promoter consensus sequence found in legA gene of pea;
TF_motif_seq_0243	25	GATABOX	GATA	GATA; tify	GATA box; GATA motif in CaMV 35S promoter; Binding with ASF-2;Three GATA box repeats were found in the promoter of Petunia (P.h.) chlorophyll a/b binding protein, Cab22 gene; Required for high level, light regulated, and tissue specific expression; Conserved in the promoter of all LHCII type I Cab genes;
TF_motif_seq_0246	25	WRKY71OS	TGAC	Homeodomain; TALE	A core of TGAC-containing W-box of, e.g., Amy32b promoter;Binding site of rice WRKY71, a transcriptional repressor of the gibberellin signaling pathway; Parsley WRKY proteins bind specifically to TGAC-containing W box elements within the Pathogenesis-Related Class10 (PR-10) genes (Eulgem et al., 1999); See S000390 (TTGAC), S000442 (TGACT);
TF_motif_seq_0247	25	CACTFTPPCA1	YACT		Tetranucleotide (CACT) is a key component of Mem1 (mesophyllexpression module 1) found in the cis-regulatory element in the distal region of the phosphoenolpyruvate carboxylase (ppcA1) of the C4 dicot F. trinervia; Y=T/C;
TF_motif_seq_0248	25	MYBCOREATCYCB1	AACGG		Myb core in the 18 bp sequence which is able to activatereporter gene without leading to M-phase-specific expression, found in the promoter of Arabidopsis thaliana cyclin B1:1 gene; the 18 bp sequence share homology with a sequence found in the N. sylvestris cyclin B1 promoter (Trehin et al., 1999; see S000283):
TF_motif_seq_0249	25	ABRELATERD1	ACGTG		ABRE-like sequence (from -199 to -195) required foretiolation-induced expression of erd1 (early responsive to dehydration) in Arabidopsis;
TF_motif_seq_0250	25	POLLEN1LELAT52	AGAAA		One of two co-dependent regulatory elements responsible forpollen specific activation of tomato (L.e.) lat52 gene; Found at -72 to -68 region; See S000246 (POLLEN2LELAT52); AGAAA and TCCACCATA (S000246) are required for pollen specific expression; Also found in the promoter of tomato endo-beta-mannanase gene (LeMAN5) gene (Filichkin et al. 2004);
TF_motif_seq_0253	25	ROOTMOTIFTAPOX1	ATATT		Motif found both in promoters of rolD;
TF_motif_seq_0254	25		ATCTA	AP2; ERF
TF_motif_seq_0256	25		CATGC	B3
TF_motif_seq_0257	25	CCAATBOX1	CCAAT	NF-YB	Common sequence found in the 5'-non-coding regions of eukaryoticgenes; "CCAAT box" found in the promoter of heat shock protein genes; Located immediately upstream from the most distal HSE of the promoter; "CCAAT box" act cooperatively with HSEs to increase the hs promoter activity;
TF_motif_seq_0258	25	LTRECOREATCOR15	CCGAC	Dehydrin	Core of low temperature responsive element (LTRE) of cor15a genein Arabidopsis (A.t.); A portion of repeat-C (C-repeat), TGGCCGAC, which is repeated twice in cor15a promoter (Baker et al., 1994); ABA responsiveness; Involved in cold induction of BN115 gene from winter Brassica napus; LTRE; See S000157, S000152; Light signaling mediated by phytochrome is necessary for cold- or drought- induced gen…
TF_motif_seq_0261	25	SURECOREATSULTR11	GAGAC		Core of sulfur-responsive element (SURE) found in the promoter ofSULTR1;1 high-affinity sulfate transporter gene in Arabidopsis; SURE contains auxin response factor (ARF) binding sequence (GAGACA)(see S000270 ARF:TGTCTC; its complementary seq is GAGACA), and this core sequence is a part of it; this core seq is involved in -S response; Beware of other SURE (sucrose responsive element) !!;
TF_motif_seq_0262	25		GATAA		I box; "I-box"; Conserved sequence upstream of light-regulatedgenes; Conserved sequence upstream of light-regulated genes of both monocots and dicots; See IBOX (S000124);
TF_motif_seq_0263	25	SORLIP1AT	GCCAC		one of "Sequences Over-Represented in Light-Induced Promoters(SORLIPs) in Arabidopsis; Computationally identified phyA-induced motifs; SORLIP 1 is most over-represented, and most statistically singnificant; See also S000483, S000484, S000485, S000486 (all SORLIPs), and also S000487, S000488, S000489, S000490 (all SORLREPs); Over-represented in light-induced cotyledon and root common genes and roo…
TF_motif_seq_0264	25	MYBST1	GGATA		Core motif of MybSt1 (a potato MYB homolog) binding site; MybSt1cDNA clone was isolated by using CaMV 35S promoter domain A as a probe (Baranowskij et al. 1994); The Myb motif of the MybSt1 protein is distinct from the plant Myb DNA binding domain described so far;
TF_motif_seq_0265	25	SORLIP2AT	GGGCC		one of "Sequences Over-Represented in Light-Induced Promoters(SORLIPs) in Arabidopsis; Computationally identified phyA-induced motifs; See also S000482, S000484, S000485, S000486 (all SORLIPs), and also S000487, S000488, S000489, S000490 (all SORLREPs);
TF_motif_seq_0266	25		GGNCC	TCP
TF_motif_seq_0267	25		GTTAC	Trihelix
TF_motif_seq_0268	25	ARR1AT	NGATT		ARR1-binding element found in Arabidopsis; ARR1 is a responseregulator; N=G/A/C/T; AGATT is found in the promoter of rice non-symbiotic haemoglobin-2 (NSHB) gene (Ross et al., 2004);
TF_motif_seq_0269	25	TAAAGSTKST1	TAAAG		TAAAG motif found in promoter of Solanum tuberosum (S.t.) KST1gene; Target site for trans-acting StDof1 protein controlling guard cell-specific gene expression; KST1 gene encodes a K+ influx channel of guard cells; See S000265;
TF_motif_seq_0271	25	ASF1MOTIFCAMV	TGACG	bZIP	ASF-1 binding site in CaMV 35S promoter; ASF-1 binds to twoTGACG motifs; See S000023 (AS1); Found in HBP-1 binding site of wheat histone H3 gene; TGACG motifs are found in many promoters and are involved in transcriptional activation of several genes by auxin and/or salicylic acid; May be relevant to light regulation; Binding site of tobacco TGA1a; TGA1a and b show homology to CREB; TGA6 is a new…
TF_motif_seq_0272	25	WBOXHVISO1	TGACT		SUSIBA2 bind to W-box element in barley iso1 (encodingisoamylase1) promoter;
TF_motif_seq_0274	25	BIHD1OS	TGTCA		Binding site of OsBIHD1, a rice BELL homeodomain transcriptionfactor;
TF_motif_seq_0275	25	WBOXATNPR1	TTGAC		W-box found in promoter of Arabidopsis thaliana (A.t.) NPR1gene; Located between +70 and +79 in tandem; They were recognized specifically by salicylic acid (SA)-induced WRKY DNA binding proteins; See S000142 (SQ=TTGACC); See S000310 (SQ=TTTGACY); A cluster of WRKY binding sites act as negative regulatory elements for the inducible expression of AtWRKY18 (Chena and Chen, 2002); See also S000142;
TF_motif_seq_0280	25	ACGTTBOX	AACGTT		T-box according to the nomenclature of ACGT elements by Fosteret al. (FASEB J 8:192-200 (1994)); One of ACGT elements; See also ACGTABOX (S000130), ACGTCBOX (S000131), and CACGTGMOTIF (S000042);
TF_motif_seq_0283	25	POLASIG3	AATAAT		Plant polyA signal; Consensus sequence for plantpolyadenylation signal;
TF_motif_seq_0321	25	GT1CONSENSUS	GRWAAW		Consensus GT-1 binding site in many light-regulated genes, e.g.,RBCS from many species, PHYA from oat and rice, spinach RCA and PETA, and bean CHS15; R=A/G; W=A/T; For a compilation of related GT elements and factors, see Villain et al. (1996); GT-1 can stabilize the TFIIA-TBP-DNA (TATA box) complex; The activation mechanism of GT-1 may be achieved through direct interaction between TFIIA and GT-…
TF_motif_seq_0337	25	TATABOX5	TTATTT		TATA box; TATA box found in the 5'upstream region of pea (Pisumsativum) glutamine synthetase gene; a functional TATA element by in vivo analysis;
TF_motif_seq_0347	25	POLASIG2	AATTAAA	Alpha-amylase
TF_motif_seq_0370	25	EECCRCAH1	GANTTNC		EEC; Consensus motif of the two enhancer elements, EE-1 andEE-2, both found in the promoter region of the Chlamydomonas Cah1 (encoding a periplasmic carbonic anhydrase); Binding site of Myb transcription factor LCR1 (see Yoshioka et al, 2004); N=A/G/C/T;
TF_motif_seq_0407	25	SP8BFIBSP8AIB	ACTGTGTA		One of SPBF binding site (SP8a); Found at -155 of gSPO-A1(sporamin) gene, and also at -880 of gB-Amy (beta-amylase) gene in sweet potato (I.b.); SP8BF recognizes both SP8a and SP8b sequences; See also SP8BFIBSP8BIB (S000184); SP8BF activity is also found in tobacco; "SP8a" found in the 5' upstream region of three differnt genes coding for sporamin and beta-amylase; Binding site of SPF1; SPF1 also…
TF_motif_seq_0410	25	ZDNAFORMINGATCAB1	ATACGTGT	bHLH	Z-DNA-forming sequence found in the Arabidopsis (A.t.)chlorophyll a/b binding protein gene (cab1) promoter; Involved in light-dependent developmental expression of the gene; "Z-box"; Activation of Z-box containing promoters is regulated by downstream regulatory components, COP1 and HY5; phyB and CRY1 photoreceptors act redundantly to induce Z-box containing promoters in white light;
TF_motif_seq_0434	25	P1BS	GNATATNC		PHR1-binding sequence found in the upstream regions of phosphatestarvation responsive genes from several plant species; phr1 (phosphate starvation response 1) gene codes for PHR1 protein related to PSR1 gene in C. reinhardtii;
TFmatrixID_0131	24	M0120_1.01		AT-Hook
TFmatrixID_0146	24	M0135_1.01		AT-Hook
TFmatrixID_0193	24	M0263_1.01		bZIP
TF_motif_seq_0245	24	GTGANTG10	GTGA		GTGA motif found in the promoter of the tobacco (N.t.) latepollen gene g10 which shows homology to pectate lyase and is the putative homologue of the tomato gene lat56; Located between -96 and -93; See S000280;
TF_motif_seq_0255	24	RAV1AAT	CAACA	AP2; B3; RAV	Binding consensus sequence of Arabidopsis (A.t.) transcriptionfactor, RAV1; RAV1 specifically binds to DNA with bipartite sequence motifs of RAV1-A (CAACA) and RAV1-B (CACCTG); RAV1 protein contain AP2-like and B3-like domains; The AP2-like and B3-like domains recognize the CAACA and CACCTG motifs, respectively; The expression level of RAV1 were relatively high in rosette leaves and roots; See S0…
TF_motif_seq_0259	24	CGACGOSAMY3	CGACG		CGACG element found in the GC-rich regions of the rice (O.s.)Amy3D and Amy3E amylase genes, but not in Amy3E gene; May function as a coupling element for the G box element;
TF_motif_seq_0282	24	POLASIG1	AATAAA	Alpha-amylase	PolyA signal; poly A signal found in legA gene of pea, ricealpha-amylase; -10 to -30 in the case of animal genes. Near upstream elements (NUE) in Arabidopsis (Loke et al. 2005);
TF_motif_seq_0302	24	EBOXBNNAPA	CANNTG	bHLH	E-box of napA storage-protein gene of Brassica napus (B.n.); SeeS000042 (CACGTGMOTIF); see S000407 (Myc consensus: CANNTG); This sequence is also known as RRE (R response element)(Hartmann et al., 2005); MYC recognition site found in the promoters of thedehydration-responsive gene rd22 and many other genes in Arabidopsis; Binding site of ATMYC2 (previously known as rd22BP1); see S000144 (E-box; C…
TF_motif_seq_0303	24	CATATGGMSAUR	CATATG		Sequence found in NDE element in soybean (G.m.) SAUR (SmallAuxin-Up RNA) 15A gene promoter; Involved in auxin responsiveness; See S000359, S000360;
TF_motif_seq_0327	24	ACGTABOX	TACGTA		A-box according to the nomenclature of ACGT elements by Fosteret al. (FASEB J 8:192-200 (1994)); One of ACGT elements; Found in ocs gene; RITA-1 binding site (Izawa et al. 1994); "G motif" by Toyofuku et al. (1998); G motif and TATCCAY motif (a GATA motif as its antisense sequence; see S000256) are responsible for sugar repression (Toyofuku et al. 1998); See S000346;
TF_motif_seq_0388	24	TATABOX3	TATTAAT		TATA box; TATA box found in the 5'upstream region of sweetpotato sporamin A gene;
TF_motif_seq_0389	24	TATABOXOSPAL	TATTTAA		Binding site for OsTBP2, found in the promoter of rice pal geneencoding phenylalanine ammonia-lyase; OsTFIIB stimulated the DNA binding and bending activities of OsTBP2 and synergistically enhanced OsTBP2-mediated transcription from the pal promoter;
TF_motif_seq_0414	24	ERELEE4	AWTTCAAA		ERE (ethylene responsive element) of tomato (L.e.) E4 andcarnation GST1 genes; GST1 is related to senescence; Found in the 5'-LTR region of TLC1.1 retrotransposon family in Lycopersicon chilense (Tapia et al.); ERE motifs mediate ethylene-induced activation of the U3 promoter region;
TF_motif_seq_0432	24	GGTCCCATGMSAUR	GGTCCCAT		Sequence found in NDE element in Soybean (G.m.) SAUR (SmallAuxin-Up RNA) 15A gene promoter; Involved in auxin responsiveness; See S000270, S000359;
TF_motif_seq_0449	24	AUXRETGA1GMGH3	TGACGTAA		TGA-box #1 in putative auxin-resonsive element (AUXRE) ofsoybean (G.m.) GH3 promoter; Strong binding site for proteins in plant nuclear extracts;
TF_motif_seq_0453	24	EMHVCHORD	TGTAAAGT		Endosperm motif (EM) found in the promoter of barley (H.v.)c-hordein gene; Involved in the nitrogen response of c-hordein promoter;
